# Supplementary material for: Integrated analysis of circulating tumour cells and circulating tumour DNA to detect minimal residual disease in hepatocellular carcinoma
Source: Clin Transl Med. 2022 Apr 5;12(4):e793. doi: 10.1002/ctm2.793 (PMC8982315; doi:10.1002/ctm2.793)
Supplement: Supplementary file 2 — Supporting Information [file CTM2-12-e793-s001.xls]

## Sheet: Table S1
Table S1. Clinical and Pathological Characteristics of HCC Patients and Univariate Analysis of Recurrence
Item	Total patients (N = 80) (%)	Non-recurrence (N = 46) (%)	Recurrence (N = 34) (%)	X2	P value
Age (years)				0.068	0.794
≤60	60 (75.00)	34 (73.91)	26 (74.47)
>60	20 (25.00)	12 (26.09)	8 (23.52)
Sex				0.011	0.917
Female	12 (15.00)	7 (15.22)	5 (14.71)
Male	68 (85.00)	39 (84.78)	29 (85.29)
AFP ( ng/ml)				0.787	0.675
0-7	23 (28.75)	15 (32.61)	8 (23.52)
7-300	35 (43.75)	19 (41.30)	16 (47.06)
>300	22 (27.50)	12 (26.09)	10 (29.41)
CEA ( ng/ml)				1.448	0.229
≤5	68 (85.00)	41 (89.13)	27 (79.41)
>5	12 (15.00)	5 (10.87)	7 (20.59)
ALT (U/L)				0.003	0.955
9-50	45 (56.25)	26 (56.52)	19 (55.88)
<9, >50	35 (43.75)	20 (43.48)	15 (44.12)
AST (U/L)				0.014	0.907
15-40	50 (62.50)	29 (63.04)	21 (61.76)
<15, >40	30 (37.50)	17 (39.96)	13 (38.24)
Largest tumor diameter (mm)				1.545	0.462
0-30	27 (33.75)	18 (39.13)	9 (26.47)
30-50	29 (36.25)	16 (34.78)	13 (38.24)
>50	24 (30.00)	12 (26.09)	12 (35.29)
MVI				5.224	0.022
Absent	47 (58.75)	32 (69.57)	15 (44.12)
Present	33 (41.25)	14 (30.43)	19 (55.88)
Multifocal				2.332	0.127
Absent	69 (86.25)	42 (91.30)	27 (79.41)
Present	11 (13.75)	4 (8.70)	7 (20.59)
Tumor thrombosis				0.818	0.366
Absent	67 (83.75)	40 (86.96)	27 (79.41)
Present	13 (16.25)	6 (13.04)	7 (20.59)
HBV infection				2.368	0.124
Absent	10 (12.50)	8 (17.39)	2 (5.88)
Present	70 (87.50)	38 (82.61)	32 (94.12)
HCV infection				1.82	0.177
Absent	76 (95.00)	45 (97.83)	31 (91.18)
Present	5 (5.00)	1 (2.17)	3 (8.82)
Differentiation grade				4.935	0.424
Well	5 (6.25)	4 (8.70)	1 (2.94)
Well-Moderately	1 (1.25)	0 (0.00)	1 (2.94)
Moderately	46 (57.50)	24 (52.17)	22 (64.71)
Moderately-Poorly	11 (13.75)	8 (17.39)	3 (8.82)
Poorly	17 (21.25)	10 (21.74)	7 (20.59)
AJCC stage				13.636	0.003
Ι	37 (46.25)	29 (63.04)	8 (23.53)
II	26 (32.50)	10 (21.74)	16 (47.06)
III	15(18.75)	6 (13.04)	9 (26.47)
Ⅳ	1 (1.25)	0 (0.00)	1 (2.94)
BCLC stage				4.389	0.111
A	59 (73.75)	38 (82.61)	21 (61.76)
B	8 (10.00)	3 (6.52)	5 (14.71)
C	13 (16.25)	5 (10.87)	8 (23.52)
AFP, alphafetoprotein; CEA, Carcinoembryonic antigen; ALT, Alanine aminotransferase; AST, Aspartate aminotransferase; MVI, macrovascular invasion; HBV, hepatitis B virus; HCV, hepatitis C virus; AJCC, American Joint Committee on Cancer; BCLC, Barcelona clinic liver cancer stage

## Sheet: Table S2
Table S2. Univariate Cox regression analyses of RFS in HCC patients
Variable	Univariable analysis
	HR	95% CI	P Value
Age (≤ 60 vs. > 60)	0.81	0.37-1.78	0.5941
Sex (male vs. female)	0.94	0.37-2.44	0.905
Operation (Hepatectomy vs. Liver transplantation)	0.87	0.41-1.86	0.7165
Tumor diameter (≤3 cm vs. > 3cm)	2.3	1.07-4.94	0.0322*
Multiple nodules (yes vs. no)	2.23	0.97-5.15	0.0602
MVI (yes vs. no)	2.35	1.19-4.64	0.0135*
Tumor differentiation (poor vs. well & moderated)	3.52	0.48-25.76	0.2152
Satellite nodules (yes vs. no)	7.21	2.78-18.73	<0.0001***
Thrombosis (yes vs. no)	1.88	0.82-4.32	0.1385
AJCC stage (I vs. II, III and Ⅳ)	4.01	1.81-8.89	0.0006**
Pre-operative AFP (negative vs. positive)	1.1	0.55-2.21	0.7882
Pre-operative DCP (negative vs. positive)	1.81	0.82-4.01	0.1451
Pre-operative CTC (negative vs positive)	11.08	1.51-81.16	0.018*
Pre-operative ctDNA UPTS (negative vs. positive)	4.39	1.04-18.57	0.0446*
Post-operative AFP (negative vs. positive)	4.77	2.08-10.97	0.0002**
Post-operative DCP (negative vs. positive)	2.77	1.25-6.14	0.0125*
Post-operative CTC (negative vs. positive)	8.4	3.52-20.05	<0.0001***
Post-operative ctDNA UPTS (negative vs. positive)	12.95	5.08-33.03	<0.0001***
Post-operative ctDNA PPWES (negative vs. positive)	11.77	4.96-27.96	<0.0001***
*, **, *** denote a P value of <0.05, <0.01 and <0.001 respectively. RFS, recurrence free survival; HCC, hepatocellular carcinoma; MVI, microvascular invasion; AJCC, American Joint Committee on Cancer; AFP, alpha-fetoprotein; DCP, des-gamma-carboxy prothrombin; CTC, circulating tumor cell; ctDNA, circulating tumor DNA; UPTS, universal panel targeted sequencing; PPWES, personalized panel targeting…

## Sheet: Table S3
Table S3. Multivariate Cox regression analyses of RFS in HCC patients based on post-operative characteristics
Variable	Multivariable analysis
	HR	95% CI	P Value
Tumor diameter (≤3 cm vs. > 3cm)	0.75	0.21-2.66	0.6557
MVI (yes vs. no)	0.29	0.09-0.95	0.0403*
Satellite nodules (yes vs. no)	1.3	0.31-5.48	0.7216
AJCC stage (I vs. II, III and Ⅳ)	3.12	0.74-13.21	0.1224
Post-operative AFP (negative vs. positive)	6.14	1.93-19.52	0.0021**
Post-operative DCP (negative vs. positive)	1.2	0.34-4.26	0.7786
Post-operative CTC (negative vs. positive)	3.82	1.21-12.03	0.0223*
Post-operative ctDNA PPWES (negative vs. positive)	8.5	2.91-24.86	0.0001***
*, **, *** denote a P value of <0.05, <0.01 and <0.001 respectively. RFS, recurrence free survival; HCC, hepatocellular carcinoma; MVI, microvascular invasion; AJCC, American Joint Committee on Cancer; AFP, alpha-fetoprotein; DCP, des-gamma-carboxy prothrombin; CTC, circulating tumor cell; ctDNA, circulating tumor DNA; UPTS, universal panel targeted sequencing; PPWES, personalized panel targeting…

## Sheet: Table S4
Table S4. Tumor mutations detected in WES
Sample_ID	Gene_Name	Chromosome	Start_position	End_position	Ref	Alt	Tumor_depth	Tumor_mutant_frequency
L1Twes	PROX1	1	214184915	214184915	G	A	113	0.142
L1Twes	CYP4X1	1	47501476	47501476	A	G	113	0.115
L1Twes	OR2G6	1	248685231	248685231	G	T	170	0.118
L1Twes	NFASC	1	204943900	204943900	G	A	92	0.098
L1Twes	HCN3	1	155256966	155256966	A	C	135	0.081
L1Twes	KIF26B	1	245852072	245852072	C	A	291	0.062
L1Twes	SETDB1	1	150915459	150915459	A	T	44	0.114
L1Twes	PIKFYVE	2	209198069	209198069	T	G	38	0.158
L1Twes	GPD2	2	157427701	157427701	G	A	68	0.132
L1Twes	PUM2	2	20494276	20494276	G	T	76	0.079
L1Twes	CAPN13	2	30974004	30974004	C	T	111	0.072
L1Twes	PSME4	2	54197908	54197908	T	A	123	0.139
L1Twes	SEMA3G	3	52476202	52476202	T	G	90	0.133
L1Twes	ZNF148	3	125032372	125032372	A	C	106	0.113
L1Twes	CTNNB1	3	41266101	41266101	C	G	121	0.066
L1Twes	EIF4G1	3	184041602	184041602	A	C	153	0.118
L1Twes	ZBTB20	3	114069130	114069130	C	A	205	0.083
L1Twes	PVRL3	3	110852765	110852765	A	T	70	0.071
L1Twes	PPM1K	4	89199614	89199614	G	T	60	0.117
L1Twes	FAM114A1	4	38879814	38879814	G	A	64	0.094
L1Twes	GRIA2	4	158281231	158281231	A	G	67	0.09
L1Twes	SQSTM1	5	179260663	179260663	C	G	321	0.081
L1Twes	MSH3	5	80040337	80040337	A	G	105	0.076
L1Twes	NEUROG1	5	134871244	134871244	G	A	513	0.135
L1Twes	SLC22A5	5	131728211	131728211	G	C	46	0.133
L1Twes	MAP3K4	6	161507496	161507496	A	G	107	0.103
L1Twes	CTTNBP2	7	117417621	117417621	G	C	93	0.108
L1Twes	SLC45A4	8	142227214	142227214	A	T	154	0.136
L1Twes	PRDM14	8	70981494	70981494	T	G	189	0.096
L1Twes	SFRP1	8	41166359	41166359	G	T	429	0.11
L1Twes	OR1J1	9	125239256	125239256	A	G	34	0.118
L1Twes	LPAR1	9	113637951	113637951	A	T	96	0.105
L1Twes	ERCC6L2	9	98691067	98691067	A	T	105	0.086
L1Twes	GAD2	10	26589748	26589748	A	T	58	0.088
L1Twes	C11orf21	11	2321835	2321835	G	T	61	0.131
L1Twes	BRSK2	11	1462081	1462081	G	T	70	0.129
L1Twes	MS4A8	11	60468472	60468472	C	A	111	0.126
L1Twes	ZC3H10	12	56515544	56515544	T	A	155	0.11
L1Twes	MUC19	12	40879418	40879418	G	A	233	0.147
L1Twes	RAD51AP1	12	4668086	4668086	A	G	341	0.1
L1Twes	IGFBP6	12	53491688	53491688	T	A	216	0.083
L1Twes	KRT86	12	52695764	52695764	C	A	291	0.127
L1Twes	PRB4	12	11461769	11461769	G	T	151	0.066
L1Twes	KLF5	13	73649906	73649906	A	G	108	0.148
L1Twes	NAA16	13	41949678	41949678	C	G	50	0.08
L1Twes	EIF2S1	14	67843246	67843246	T	C	80	0.087
L1Twes	IGHV1-2	14	106452693	106452693	G	T	170	0.059
L1Twes	JAG2	14	105617394	105617394	T	A	272	0.048
L1Twes	IGDCC4	15	65684262	65684262	T	C	74	0.108
L1Twes	SPG21	15	65268845	65268845	T	A	48	0.104
L1Twes	MAGEL2	15	23891031	23891031	T	A	199	0.095
L1Twes	LRRK1	15	101555579	101555579	A	C	77	0.078
L1Twes	OR4N4	15	22382839	22382839	T	A	547	0.059
L1Twes	ITFG3	16	313308	313308	C	T	136	0.11
L1Twes	ARMC5	16	31471140	31471140	G	A	338	0.109
L1Twes	SRRM2	16	2812489	2812521	AGACGTGGCCGCTCACGCTCCAGAACCCCAGCC	-	248	0.024
L1Twes	TEX2	17	62290241	62290241	G	A	146	0.123
L1Twes	G6PC	17	41063418	41063419	-	C	93	0.118
L1Twes	KCTD11	17	7256500	7256500	A	C	95	0.084
L1Twes	UBTF	17	42289286	42289286	C	T	153	0.046
L1Twes	CELF4	18	35145598	35145598	T	C	135	0.156
L1Twes	GATA6	18	19751722	19751722	A	T	108	0.083
L1Twes	PRR19	19	42814792	42814792	A	G	84	0.179
L1Twes	MUC16	19	9088088	9088088	G	T	122	0.058
L1Twes	ERGIC3	20	34136375	34136375	A	G	114	0.158
L1Twes	PREX1	20	47259013	47259013	A	T	94	0.128
L1Twes	PAK7	20	9546991	9546991	A	T	104	0.058
L1Twes	BPIFB4	20	31671283	31671283	G	A	130	0.138
L1Twes	KRTAP10-12	21	46117681	46117681	T	A	46	0.087
L1Twes	TRPM2	21	45810796	45810796	G	A	98	0.051
L1Twes	TRIOBP	22	38120898	38120898	A	T	108	0.104
L1Twes	DGCR8	22	20079487	20079487	G	T	86	0.07
L1Twes	BCAP31	X	152988638	152988638	A	C	76	0.211
L1Twes	CHRDL1	X	109964729	109964729	C	A	65	0.154
L3Twes	ORC1	1	52861817	52861820	CATG	-	138	0.188
L3Twes	JAK1	1	65339066	65339066	T	C	110	0.282
L3Twes	TARBP1	1	234565978	234565978	T	C	150	0.513
L3Twes	MACF1	1	39749856	39749856	A	G	29	0.172
L3Twes	MAN1A2	1	117948206	117948206	T	A	125	0.272
L3Twes	FLG	1	152283029	152283029	C	A	65	0.215
L3Twes	LCE3B	1	152586495	152586495	G	T	63	0.587
L3Twes	OR6K6	1	158724711	158724711	A	C	114	0.167
L3Twes	F5	1	169512224	169512224	T	C	33	0.273
L3Twes	HSD11B1	1	209905886	209905886	T	C	112	0.223
L3Twes	PROX1	1	214170699	214170699	T	C	134	0.246
L3Twes	PARP1	1	226567301	226567301	C	T	45	0.111
L3Twes	LYST	1	235894464	235894464	C	T	204	0.118
L3Twes	CNST	1	246811060	246811060	A	C	202	0.04
L3Twes	MFSD2B	2	24246003	24246003	A	G	86	0.259
L3Twes	SPTBN1	2	54826330	54826330	G	A	119	0.277
L3Twes	MRPL19	2	75881945	75881945	T	G	122	0.23
L3Twes	DNAH7	2	196891652	196891652	A	T	89	0.225
L3Twes	ABCA12	2	215910625	215910625	G	A	84	0.19
L3Twes	KCNE4	2	223917772	223917772	A	T	66	0.369
L3Twes	DOCK10	2	225653801	225653801	G	C	43	0.326
L3Twes	PER2	2	239180082	239180082	A	G	159	0.239
L3Twes	TMEM178A	2	39944164	39944164	A	G	18	0.333
L3Twes	PRPF40A	2	153529543	153529543	T	C	27	0.296
L3Twes	HDAC4	2	240048159	240048159	A	T	40	0.125
L3Twes	CTNNB1	3	41266097	41266097	G	C	184	0.299
L3Twes	NUP210	3	13417014	13417014	T	C	219	0.21
L3Twes	SFMBT1	3	52968893	52968893	C	T	74	0.243
L3Twes	FAM3D	3	58641281	58641281	A	G	167	0.114
L3Twes	ROBO2	3	77571973	77571973	G	C	89	0.067
L3Twes	MME	3	154865003	154865003	A	G	35	0.2
L3Twes	PIGZ	3	196675305	196675305	G	A	149	0.128
L3Twes	ALB	4	74286009	74286009	C	-	36	0.222
L3Twes	MAN2B2	4	6578435	6578435	A	G	192	0.214
L3Twes	ODAM	4	71063843	71063843	C	T	48	0.312
L3Twes	EDNRA	4	148441054	148441054	T	C	89	0.18
L3Twes	PTPN13	4	87610261	87610261	C	G	52	0.154
L3Twes	YTHDC2	5	112888973	112888973	A	G	102	0.147
L3Twes	RAD50	5	131939180	131939180	A	C	61	0.082
L3Twes	GNPDA1	5	141391549	141391549	T	G	91	0.143
L3Twes	KCTD16	5	143586369	143586369	T	C	64	0.391
L3Twes	DSP	6	7584919	7584919	A	C	182	0.126
L3Twes	EYS	6	65300436	65300436	G	T	95	0.253
L3Twes	VARS	6	31762900	31762900	C	A	60	0.183
L3Twes	TRERF1	6	42236104	42236104	T	A	147	0.163
L3Twes	MAD2L1BP	6	43608155	43608155	G	A	471	0.125
L3Twes	FAM26F	6	116783224	116783224	C	G	174	0.23
L3Twes	AGBL3	7	134800217	134800217	A	C	35	0.229
L3Twes	ATG9B	7	150715739	150715739	C	T	358	0.223
L3Twes	ATG9B	7	150716030	150716030	G	C	151	0.179
L3Twes	ST18	8	53044591	53044591	C	T	252	0.39
L3Twes	PSD3	8	18662306	18662306	G	C	46	0.478
L3Twes	NFX1	9	33295249	33295249	T	C	121	0.314
L3Twes	ERCC6L2	9	98684648	98684648	A	C	106	0.142
L3Twes	PTBP3	9	115038222	115038222	G	A	245	0.2
L3Twes	SURF4	9	136234246	136234246	T	C	62	0.339
L3Twes	UPF2	10	11997238	11997238	T	C	75	0.333
L3Twes	PARD3	10	34649036	34649036	A	C	105	0.305
L3Twes	C10orf54	10	73533132	73533132	A	G	237	0.224
L3Twes	SYNPO2L	10	75408418	75408418	C	G	57	0.382
L3Twes	FAS	10	90771774	90771774	A	G	65	0.062
L3Twes	IRF7	11	615164	615164	C	T	146	0.192
L3Twes	HBE1	11	5289743	5289743	G	T	74	0.324
L3Twes	SBF2	11	10064411	10064411	C	A	59	0.237
L3Twes	ACP2	11	47264595	47264595	T	C	92	0.272
L3Twes	FNBP4	11	47765645	47765645	T	A	59	0.254
L3Twes	TMEM109	11	60689270	60689270	A	G	55	0.255
L3Twes	WNK1	12	995249	995249	C	T	50	0.26
L3Twes	VWF	12	6167131	6167131	G	T	77	0.143
L3Twes	KCNJ8	12	21918695	21918696	-	A	74	0.365
L3Twes	MUC19	12	40881982	40881982	C	A	150	0.18
L3Twes	OR6C4	12	55945626	55945626	A	G	116	0.198
L3Twes	CIT	12	120142236	120142236	C	T	161	0.261
L3Twes	ATP6V0A2	12	124233289	124233289	T	G	64	0.312
L3Twes	DNAH10	12	124363887	124363887	G	A	120	0.275
L3Twes	PARP4	13	25066636	25066636	T	C	83	0.241
L3Twes	DACH1	13	72049853	72049853	G	A	30	0.267
L3Twes	SLITRK5	13	88327872	88327872	A	T	112	0.196
L3Twes	BIVM-ERCC5	13	103486848	103486848	A	G	44	0.25
L3Twes	LIG4	13	108862094	108862094	G	C	105	0.086
L3Twes	DYNC1H1	14	102468979	102468979	A	G	91	0.275
L3Twes	PRKD1	14	30396575	30396576	-	C	459	0.301
L3Twes	POLE2	14	50146503	50146503	A	G	42	0.262
L3Twes	ANGEL1	14	77275879	77275879	C	T	25	0.32
L3Twes	DEGS2	14	100613240	100613240	C	G	99	0.283
L3Twes	GPR137C	14	53099002	53099002	A	G	38	0.263
L3Twes	RYR3	15	33954451	33954451	A	T	26	0.231
L3Twes	SKOR1	15	68114303	68114303	A	C	15	0.333
L3Twes	SMG1	16	18847396	18847396	T	A	105	0.248
L3Twes	CDH11	16	65038619	65038619	T	C	62	0.258
L3Twes	PIEZO1	16	88782204	88782204	A	C	425	0.264
L3Twes	TP53	17	7577579	7577579	G	T	72	0.319
L3Twes	ITGA3	17	48149436	48149436	C	A	92	0.446
L3Twes	DLG4	17	7100278	7100278	T	C	78	0.41
L3Twes	SLC6A4	17	28530276	28530276	C	A	41	0.195
L3Twes	C17orf102	17	32906008	32906008	C	T	101	0.238
L3Twes	RNF213	17	78310050	78310050	G	T	84	0.381
L3Twes	PRKCG	19	54395827	54395827	T	C	70	0.286
L3Twes	GNA11	19	3113446	3113446	G	T	74	0.419
L3Twes	MUC16	19	9027567	9027567	G	A	62	0.371
L3Twes	PRKCSH	19	11546970	11546970	T	G	56	0.143
L3Twes	LILRB2	19	54782324	54782346	GCCGCCATGACTGACACAGCAGG	-	432	0.088
L3Twes	ZNF835	19	57175026	57175026	C	T	127	0.15
L3Twes	NAPB	20	23377754	23377754	T	A	140	0.307
L3Twes	DSCAM	21	41539157	41539157	C	A	124	0.234
L3Twes	SLC5A4	22	32627005	32627005	C	A	178	0.208
L3Twes	MOV10L1	22	50552883	50552883	T	C	72	0.278
L3Twes	MAGT1	X	77112934	77112934	C	A	26	0.346
L4Twes	TOR1AIP2	1	179815793	179815793	T	C	38	0.421
L4Twes	ZP4	1	238046117	238046117	T	A	19	0.421
L4Twes	TPR	1	186316495	186316495	T	A	38	0.526
L4Twes	OR2M7	1	248487414	248487414	A	T	169	0.456
L4Twes	TARBP1	1	234563445	234563445	C	T	51	0.451
L4Twes	HMCN1	1	186045652	186045652	A	G	62	0.403
L4Twes	CEP170	1	243388579	243388579	T	G	57	0.351
L4Twes	VASH2	1	213125107	213125107	C	T	125	0.488
L4Twes	MYOG	1	203054662	203054662	T	A	53	0.396
L4Twes	COLGALT2	1	184006254	184006254	A	T	220	0.377
L4Twes	OBSCN	1	228509268	228509268	C	A	48	0.333
L4Twes	HMGCS2	1	120307139	120307139	T	G	48	0.229
L4Twes	KIAA1107	1	92647621	92647621	G	C	47	0.191
L4Twes	FAM102B	1	109148845	109148845	G	T	24	0.208
L4Twes	ZBTB40	1	22839559	22839559	C	G	23	0.174
L4Twes	ATAD3C	1	1389810	1389810	T	G	54	0.111
L4Twes	SIPA1L2	1	232651077	232651077	G	C	36	0.306
L4Twes	TSHB	1	115576627	115576627	G	T	61	0.262
L4Twes	KIRREL	1	158063185	158063185	A	T	66	0.197
L4Twes	LOC101927767	1	149764206	149764206	T	C	153	0.105
L4Twes	DUSP27	1	167086609	167086609	A	T	51	0.098
L4Twes	CACNA1E	1	181708333	181708334	-	TGGAACATC	175	0.063
L4Twes	TMEM127	2	96931095	96931095	G	T	53	0.226
L4Twes	APOB	2	21230086	21230086	A	C	928	0.191
L4Twes	FER1L5	2	97338986	97338986	A	T	34	0.176
L4Twes	ADAM23	2	207346020	207346020	T	A	43	0.163
L4Twes	USP40	2	234394459	234394459	G	A	86	0.256
L4Twes	NBAS	2	15608656	15608656	C	G	45	0.222
L4Twes	CXCR1	2	219029004	219029004	T	G	55	0.218
L4Twes	BCL11A	2	60688414	60688414	C	T	306	0.209
L4Twes	NPPC	2	232790922	232790922	A	T	120	0.208
L4Twes	HS1BP3	2	20818881	20818881	T	C	108	0.206
L4Twes	C2orf71	2	29296394	29296394	T	A	61	0.197
L4Twes	RNASEH1	2	3605849	3605849	A	C	216	0.102
L4Twes	EPHB1	3	134960060	134960060	A	T	653	0.204
L4Twes	MAP3K13	3	185155283	185155283	G	A	245	0.171
L4Twes	KBTBD8	3	67049538	67049538	C	G	104	0.212
L4Twes	ALB	4	74279249	74279251	ATG	-	1311	0.17
L4Twes	PRDM5	4	121675766	121675766	C	T	41	0.317
L4Twes	ERVMER34-1	4	53611311	53611311	C	T	24	0.167
L4Twes	PDE6B	4	650080	650080	A	T	46	0.261
L4Twes	C4orf6	4	5527990	5527990	A	T	58	0.207
L4Twes	TLR6	4	38829086	38829086	T	C	60	0.15
L4Twes	PSD2	5	139189288	139189288	A	G	55	0.182
L4Twes	DOCK2	5	169230169	169230169	T	A	25	0.16
L4Twes	PCDHGA7	5	140763874	140763874	T	A	109	0.275
L4Twes	NR2F1	5	92923946	92923946	A	T	539	0.254
L4Twes	FAM134B	5	16481171	16481171	A	C	54	0.241
L4Twes	PCDHA2	5	140176450	140176450	C	T	271	0.214
L4Twes	SH3PXD2B	5	171765659	171765659	T	-	181	0.204
L4Twes	FAM153B	5	175530290	175530290	A	T	197	0.112
L4Twes	BAI3	6	70048857	70048857	G	C	559	0.184
L4Twes	FAM135A	6	71236206	71236206	A	T	40	0.35
L4Twes	KIAA1244	6	138576716	138576716	C	-	92	0.239
L4Twes	HUS1B	6	656751	656751	T	A	490	0.212
L4Twes	TULP4	6	158924242	158924242	A	T	184	0.185
L4Twes	ECT2L	6	139189268	139189268	G	T	35	0.286
L4Twes	OR2W1	6	29012545	29012545	C	A	36	0.278
L4Twes	MOG	6	29635693	29635693	G	A	24	0.25
L4Twes	RIOK1	6	7414493	7414493	A	T	38	0.237
L4Twes	IP6K3	6	33693321	33693321	C	T	60	0.183
L4Twes	AKAP9	7	91631810	91631810	A	G	384	0.224
L4Twes	PIK3CG	7	106513366	106513366	A	G	762	0.21
L4Twes	POT1	7	124467276	124467276	T	G	187	0.053
L4Twes	KMT2C	7	151860416	151860416	T	G	761	0.038
L4Twes	AOAH	7	36561668	36561668	C	G	87	0.207
L4Twes	MBOAT4	8	29990138	29990138	A	T	82	0.195
L4Twes	PKHD1L1	8	110499006	110499006	G	A	61	0.246
L4Twes	RP1	8	55568716	55568716	A	G	35	0.171
L4Twes	C8orf4	8	40011237	40011237	G	T	38	0.158
L4Twes	HR	8	21983101	21983101	A	T	52	0.157
L4Twes	ZDHHC2	8	17065482	17065482	A	T	37	0.135
L4Twes	KIAA1161	9	34371300	34371300	A	C	265	0.219
L4Twes	ENTPD2	9	139945580	139945580	T	A	89	0.18
L4Twes	LHX3	9	139092590	139092590	A	T	64	0.25
L4Twes	GTF3C5	9	135927492	135927492	A	T	58	0.207
L4Twes	TNC	9	117827174	117827174	A	T	47	0.191
L4Twes	ZNF618	9	116812007	116812007	G	C	50	0.18
L4Twes	PALM2-AKAP2	9	112898873	112898873	A	G	54	0.167
L4Twes	USP20	9	132632117	132632117	T	G	33	0.121
L4Twes	HELLS	10	96348132	96348132	G	T	19	0.316
L4Twes	GPR158	10	25887116	25887116	G	T	58	0.211
L4Twes	CPN1	10	101825062	101825062	A	T	56	0.143
L4Twes	ATM	11	108206609	108206609	A	T	481	0.256
L4Twes	MRGPRX2	11	19077174	19077174	T	A	23	0.348
L4Twes	H2AFX	11	118965731	118965731	A	T	138	0.29
L4Twes	APOA4	11	116692364	116692364	G	T	384	0.279
L4Twes	ARHGEF17	11	73021121	73021121	T	A	88	0.273
L4Twes	SHANK2	11	70333639	70333639	A	C	50	0.24
L4Twes	TECTA	11	120996557	120996557	G	T	30	0.233
L4Twes	PPFIA1	11	70172470	70172470	G	T	247	0.036
L4Twes	KMT2D	12	49416464	49416464	T	A	523	0.184
L4Twes	MON2	12	62895383	62895383	C	G	30	0.2
L4Twes	DIS3	13	73346845	73346845	T	A	558	0.201
L4Twes	CDX2	13	28537256	28537256	T	A	79	0.139
L4Twes	FRY	13	32811562	32811562	A	T	44	0.227
L4Twes	PDS5B	13	33284099	33284099	A	T	23	0.217
L4Twes	DOCK9	13	99476656	99476656	T	C	42	0.214
L4Twes	GPC5	13	92408647	92408647	G	A	41	0.171
L4Twes	CCDC88C	14	91739502	91739502	T	A	79	0.215
L4Twes	IGHV3-35	14	106845526	106845526	T	A	289	0.19
L4Twes	SYT16	14	62541924	62541925	CA	-	42	0.19
L4Twes	NIN	14	51196305	51196305	T	A	34	0.176
L4Twes	MGA	15	41988820	41988820	A	T	402	0.177
L4Twes	SLCO3A1	15	92459593	92459593	A	T	764	0.216
L4Twes	ALPK3	15	85399737	85399737	A	T	64	0.297
L4Twes	MESDC1	15	81294913	81294913	A	C	506	0.036
L4Twes	TSC2	16	2108746	2108746	A	C	35	0.143
L4Twes	ZSCAN32	16	3440110	3440110	T	A	29	0.207
L4Twes	ZC3H18	16	88666232	88666232	G	T	26	0.192
L4Twes	CDK3	17	73998016	73998016	C	-	82	0.134
L4Twes	SP6	17	45925414	45925414	T	A	215	0.214
L4Twes	HS3ST3B1	17	14248957	14248958	-	AATC	315	0.184
L4Twes	ZNF286B	17	18566524	18566524	T	A	84	0.179
L4Twes	GFAP	17	42988697	42988714	TGGCGGGCCATCTCGTCC	-	171	0.146
L4Twes	NPTX1	17	78449474	78449474	C	G	167	0.114
L4Twes	BLMH	17	28614964	28614964	A	C	33	0.242
L4Twes	MPP2	17	41958510	41958510	G	T	32	0.219
L4Twes	SLFN13	17	33771883	33771883	T	C	37	0.189
L4Twes	TANC2	17	61498593	61498593	A	T	72	0.167
L4Twes	TXNDC2	18	9886697	9886697	A	T	58	0.31
L4Twes	RIT2	18	40554080	40554080	T	G	27	0.185
L4Twes	GNA15	19	3151743	3151743	A	T	93	0.258
L4Twes	LRRC4B	19	51021527	51021527	A	T	335	0.233
L4Twes	CPAMD8	19	17008773	17008773	G	T	468	0.216
L4Twes	ZNF787	19	56599970	56599970	T	A	227	0.181
L4Twes	CD33	19	51728400	51728400	T	A	105	0.162
L4Twes	CYP2A13	19	41600300	41600300	A	T	69	0.217
L4Twes	BSG	19	580453	580453	A	T	52	0.196
L4Twes	PRSS57	19	685868	685868	A	T	59	0.169
L4Twes	HSH2D	19	16268227	16268227	T	A	64	0.156
L4Twes	GP6	19	55539092	55539092	T	A	57	0.105
L4Twes	HNF4A	20	43043256	43043256	G	A	266	0.218
L4Twes	NDUFAF5	20	13769263	13769263	T	G	27	0.37
L4Twes	NINL	20	25457640	25457640	C	A	438	0.162
L4Twes	SEL1L2	20	13830234	13830234	T	C	46	0.174
L4Twes	NDRG3	20	35315943	35315943	T	C	28	0.143
L4Twes	LSS	21	47633721	47633721	C	T	79	0.139
L4Twes	MORC3	21	37713783	37713783	A	T	22	0.273
L4Twes	SCARF2	22	20784073	20784073	T	C	557	0.447
L4Twes	APOBEC3H	22	39497283	39497283	G	T	75	0.333
L4Twes	IGLV3-10	22	23154577	23154577	A	T	55	0.2
L4Twes	KDM6A	X	44945163	44945163	G	T	772	0.205
L4Twes	RBM10	X	47040975	47040975	G	T	185	0.189
L4Twes	MID2	X	107148736	107148736	A	T	52	0.365
L4Twes	SUPT20HL2	X	24330168	24330168	A	T	133	0.203
L4Twes	ZIC3	X	136652203	136652204	-	T	46	0.304
L4Twes	PAGE2B	X	55103012	55103012	C	A	66	0.258
L4Twes	CNKSR2	X	21550092	21550092	A	-	55	0.236
L4Twes	PRKX	X	3592646	3592646	T	A	39	0.205
L4Twes	FGF13	X	137939779	137939779	A	G	30	0.2
L4Twes	MOSPD2	X	14891838	14891838	A	C	136	0.088
L6Twes	CDH23	10	73326679	73326679	A	C	255	0.063
L6Twes	AURKB	17	8110661	8110661	A	C	483	0.046
L7Twes	MRPL37	1	54666200	54666200	A	T	164	0.244
L7Twes	PTPRC	1	198721499	198721499	A	T	292	0.543
L7Twes	UBE4B	1	10238850	10238850	A	T	41	0.488
L7Twes	MTOR	1	11184669	11184670	-	CAAACTCATGTC	98	0.163
L7Twes	HSPG2	1	22188249	22188249	C	T	58	0.259
L7Twes	CSMD2	1	34498276	34498276	C	T	103	0.485
L7Twes	GJB3	1	35250743	35250743	T	A	165	0.242
L7Twes	PODN	1	53544524	53544524	G	A	110	0.055
L7Twes	CDC7	1	91967356	91967356	T	A	149	0.047
L7Twes	FNDC7	1	109273386	109273386	A	G	95	0.221
L7Twes	DDX20	1	112309346	112309346	C	G	105	0.181
L7Twes	SPAG17	1	118640456	118640456	A	T	28	0.25
L7Twes	TBX15	1	119427663	119427663	T	A	252	0.48
L7Twes	MCL1	1	150551412	150551412	T	C	134	0.299
L7Twes	ADAR	1	154561870	154561870	T	A	96	0.229
L7Twes	NES	1	156641174	156641174	C	T	60	0.117
L7Twes	AIM2	1	159036094	159036094	T	A	176	0.239
L7Twes	SLAMF9	1	159923149	159923149	A	T	276	0.196
L7Twes	NPHS2	1	179526292	179526292	A	T	283	0.484
L7Twes	LAMC2	1	183197701	183197701	A	T	469	0.25
L7Twes	HLX	1	221057738	221057738	G	A	139	0.568
L7Twes	WDR33	2	128467416	128467416	G	C	98	0.48
L7Twes	THADA	2	43805734	43805734	T	C	49	0.531
L7Twes	SMEK2	2	55844329	55844329	G	C	137	0.058
L7Twes	CYP27C1	2	127944901	127944901	G	T	37	0.432
L7Twes	RBM43	2	152112140	152112140	G	C	63	0.222
L7Twes	DAPL1	2	159663608	159663608	T	A	47	0.298
L7Twes	SSFA2	2	182780823	182780823	G	T	67	0.418
L7Twes	CHRNG	2	233410341	233410341	G	C	88	0.409
L7Twes	WTH3DI	2	132120861	132120861	C	A	242	0.455
L7Twes	EPHA3	3	89156905	89156905	T	A	234	0.44
L7Twes	IRAK2	3	10280708	10280708	G	C	60	0.4
L7Twes	SCN5A	3	38648200	38648200	C	T	173	0.237
L7Twes	NBEAL2	3	47046561	47046561	A	G	298	0.47
L7Twes	PTPN23	3	47452153	47452154	-	CAGCCCCATCCT	56	0.232
L7Twes	DOCK3	3	51418962	51418962	C	A	58	0.517
L7Twes	CACNA1D	3	53834382	53834382	A	C	97	0.412
L7Twes	DNAH12	3	57445466	57445466	C	T	72	0.264
L7Twes	KBTBD8	3	67054288	67054288	A	-	197	0.188
L7Twes	H1FOO	3	129268016	129268016	A	T	78	0.218
L7Twes	COL6A6	3	130293261	130293261	C	T	196	0.189
L7Twes	ACKR4	3	132319641	132319641	A	T	160	0.506
L7Twes	STAG1	3	136085828	136085828	A	T	41	0.425
L7Twes	AGTR1	3	148459246	148459246	A	T	71	0.211
L7Twes	LEKR1	3	156746130	156746130	T	C	70	0.186
L7Twes	EPHB3	3	184295178	184295178	A	T	147	0.279
L7Twes	PCDH7	4	30725930	30725930	G	T	84	0.202
L7Twes	LPHN3	4	62897159	62897159	G	A	24	0.708
L7Twes	FRAS1	4	79391159	79391159	C	T	107	0.28
L7Twes	LIN54	4	83905400	83905400	C	A	40	0.3
L7Twes	DMXL1	5	118485487	118485487	T	A	199	0.372
L7Twes	FLT4	5	180052935	180052935	A	T	41	0.561
L7Twes	KIAA0947	5	5463918	5463923	TGTCCC	-	217	0.207
L7Twes	RAI14	5	34823207	34823207	A	T	94	0.33
L7Twes	HCN1	5	45645454	45645454	A	T	50	0.28
L7Twes	ERAP2	5	96215834	96215834	G	A	98	0.153
L7Twes	PCDHA2	5	140176354	140176354	G	T	132	0.121
L7Twes	PCDHB6	5	140531138	140531138	A	T	205	0.279
L7Twes	SLIT3	5	168093694	168093694	T	C	294	0.177
L7Twes	GABRP	5	170222242	170222242	C	T	137	0.036
L7Twes	PCDHGA3	5	140723904	140723904	T	C	56	0.179
L7Twes	PCDHA6	5	140208706	140208706	A	G	385	0.19
L7Twes	FANCE	6	35434118	35434118	C	T	129	0.217
L7Twes	NOTCH4	6	32188592	32188592	C	A	284	0.352
L7Twes	CAPN11	6	44140996	44140996	T	A	108	0.213
L7Twes	GPR116	6	46827098	46827099	GG	-	476	0.292
L7Twes	IMPG1	6	76728440	76728440	G	T	113	0.221
L7Twes	PLXNA4	7	131866860	131866860	A	T	115	0.339
L7Twes	PKD1L1	7	47968905	47968905	G	T	192	0.215
L7Twes	PCLO	7	82508739	82508739	A	T	83	0.133
L7Twes	KLHDC10	7	129767283	129767283	T	C	133	0.211
L7Twes	OR9A4	7	141619132	141619132	T	A	50	0.32
L7Twes	ASB10	7	150878358	150878358	C	T	210	0.167
L7Twes	MUC12	7	100642059	100642059	C	A	366	0.041
L7Twes	PREX2	8	69020360	69020360	A	T	185	0.245
L7Twes	EXT1	8	118825188	118825188	G	A	655	0.36
L7Twes	GOT1L1	8	37794896	37794896	C	T	151	0.291
L7Twes	XKR4	8	56436507	56436507	C	A	370	0.13
L7Twes	ARMC1	8	66517572	66517572	C	T	23	0.435
L7Twes	RUNX1T1	8	93027045	93027045	G	A	163	0.245
L7Twes	KIAA1429	8	95538753	95538753	T	A	113	0.248
L7Twes	PTDSS1	8	97332521	97332521	A	G	86	0.186
L7Twes	KCNS2	8	99440340	99440340	C	T	609	0.08
L7Twes	PKHD1L1	8	110487345	110487345	A	T	152	0.342
L7Twes	CSMD3	8	113241110	113241110	C	A	67	0.09
L7Twes	CSMD3	8	113347624	113347624	T	A	280	0.175
L7Twes	OC90	8	133053313	133053313	A	T	269	0.089
L7Twes	BICD2	9	95481366	95481366	T	A	68	0.5
L7Twes	BRINP1	9	121930129	121930129	T	A	631	0.352
L7Twes	ENDOG	9	131584828	131584828	T	C	49	0.367
L7Twes	C9orf62	9	138236201	138236201	C	T	94	0.404
L7Twes	DMRT2	9	1051699	1051699	C	A	17	0.294
L7Twes	DMRT2	9	1051891	1051891	A	T	16	0.375
L7Twes	SKIDA1	10	21804317	21804317	T	G	87	0.253
L7Twes	SFTPA1	10	81373790	81373790	A	C	347	0.504
L7Twes	TSPAN14	10	82271900	82271900	A	G	185	0.465
L7Twes	SORCS3	10	106924136	106924136	A	T	324	0.182
L7Twes	NAP1L4	11	2973029	2973029	C	A	87	0.195
L7Twes	SBF2	11	9990074	9990074	T	A	96	0.458
L7Twes	MRGPRX3	11	18159336	18159336	T	A	58	0.31
L7Twes	SLC5A12	11	26714150	26714150	T	A	40	0.425
L7Twes	NDUFS3	11	47605922	47605922	A	C	183	0.213
L7Twes	PAAF1	11	73625541	73625541	A	G	59	0.475
L7Twes	OR52I1	11	4615306	4615306	C	A	88	0.295
L7Twes	WNK1	12	1005504	1005504	A	G	154	0.409
L7Twes	CCT2	12	69992157	69992157	A	T	236	0.487
L7Twes	TAS2R31	12	11183187	11183187	A	G	93	0.183
L7Twes	ETV6	12	11992110	11992110	C	T	67	0.224
L7Twes	SLC38A1	12	46623026	46623026	A	T	102	0.461
L7Twes	TRAFD1	12	112578744	112578744	G	A	141	0.191
L7Twes	WSB2	12	118472777	118472820	TAACAAATACATACCCTGTGGCAATGACTCCACCATGTGGAAAA	-	156	0.045
L7Twes	VWA8	13	42460077	42460077	T	A	91	0.516
L7Twes	ANKRD10	13	111532226	111532226	T	A	239	0.163
L7Twes	SYNE2	14	64484397	64484397	A	G	52	0.596
L7Twes	YLPM1	14	75296006	75296006	A	G	133	0.632
L7Twes	UNC79	14	94079362	94079362	T	A	233	0.378
L7Twes	KIF26A	14	104646002	104646002	C	T	67	0.134
L7Twes	GLDN	15	51634210	51634210	A	G	286	0.455
L7Twes	LRRC49	15	71188186	71188186	A	T	36	0.278
L7Twes	ST8SIA2	15	92981839	92981839	A	T	59	0.237
L7Twes	NDUFB10	16	2009644	2009644	A	T	119	0.437
L7Twes	TXNDC11	16	11778044	11778048	AGTAG	-	147	0.048
L7Twes	XYLT1	16	17235138	17235138	T	A	188	0.436
L7Twes	SMG1	16	18883548	18883548	A	T	29	0.483
L7Twes	NEURL4	17	7230184	7230185	GT	-	103	0.534
L7Twes	TP53	17	7576927	7576927	C	T	32	0.5
L7Twes	SLFN13	17	33768376	33768376	A	T	64	0.391
L7Twes	PIP4K2B	17	36934013	36934013	T	A	43	0.395
L7Twes	ST6GALNAC1	17	74625627	74625627	T	A	71	0.338
L7Twes	ZNF532	18	56586622	56586622	C	A	166	0.349
L7Twes	CLUL1	18	618032	618032	G	T	160	0.25
L7Twes	GAREM	18	29867616	29867616	C	-	750	0.207
L7Twes	KDM4B	19	5041161	5041161	C	T	192	0.277
L7Twes	ELAVL3	19	11565624	11565624	C	-	252	0.381
L7Twes	WDR62	19	36574092	36574092	T	G	51	0.373
L7Twes	CIC	19	42797427	42797427	G	T	53	0.358
L7Twes	PSG3	19	43243136	43243136	T	A	96	0.406
L7Twes	PPP1R13L	19	45901357	45901357	G	C	67	0.313
L7Twes	KCNC3	19	50827116	50827116	A	T	144	0.319
L7Twes	HAS1	19	52219570	52219570	A	T	153	0.314
L7Twes	ZNF415	19	53613158	53613158	A	T	24	0.417
L7Twes	NLRP4	19	56390267	56390267	A	G	319	0.404
L7Twes	DEFB129	20	209977	209977	T	A	38	0.342
L7Twes	SLC4A11	20	3212077	3212077	C	T	190	0.407
L7Twes	KIF16B	20	16360386	16360386	T	A	43	0.326
L7Twes	MCM3AP	21	47686992	47686992	A	G	269	0.208
L7Twes	MYO18B	22	26423093	26423093	C	T	161	0.292
L7Twes	PLXNB2	22	50727945	50727945	C	A	92	0.326
L7Twes	TAB3	X	30873253	30873253	G	A	81	0.802
L7Twes	DYNLT3	X	37701041	37701041	A	T	34	0.294
L7Twes	SHROOM4	X	50350971	50350971	G	-	152	0.711
L7Twes	SHROOM4	X	50351104	50351104	G	T	103	0.32
L7Twes	GPC3	X	132887516	132887516	G	A	66	0.788
L7Twes	RPS4Y2	Y	22941412	22941412	A	C	44	0.75
L9Twes	FNDC7	1	109265173	109265173	C	G	51	0.078
L9Twes	PRAMEF10	1	12954559	12954559	C	T	151	0.046
L9Twes	STXBP3	1	109321962	109321962	A	T	170	0.041
L9Twes	INSRR	1	156821554	156821554	A	T	692	0.026
L9Twes	FAM3D	3	58631247	58631247	A	C	146	0.048
L9Twes	VEGFC	4	177632786	177632786	G	C	88	0.125
L9Twes	TET2	4	106155233	106155233	A	C	1480	0.046
L9Twes	HTRA3	4	8288404	8288404	G	A	91	0.055
L9Twes	ESR1	6	152265349	152265349	A	T	286	0.035
L9Twes	TUBE1	6	112397571	112397571	T	A	810	0.025
L9Twes	PIK3CG	7	106519973	106519973	T	A	997	0.03
L9Twes	RHEB	7	151188034	151188034	T	A	398	0.03
L9Twes	INTS1	7	1527057	1527057	T	C	25	0.2
L9Twes	SAMD9L	7	92763840	92763840	T	A	127	0.039
L9Twes	NRG1	8	32613956	32613956	A	T	1421	0.025
L9Twes	DLGAP2	8	1497192	1497192	C	A	191	0.042
L9Twes	ABL1	9	133730289	133730289	G	A	1108	0.039
L9Twes	FRMD4A	10	13698915	13698915	C	T	220	0.05
L9Twes	SF1	11	64535244	64535244	C	T	337	0.033
L9Twes	GCN1L1	12	120580397	120580397	T	G	281	0.061
L9Twes	PTGDR	14	52734962	52734962	A	T	293	0.031
L9Twes	VEZF1	17	56060331	56060331	T	A	1256	0.029
L9Twes	PRDX2	19	12911862	12911862	A	C	112	0.063
L9Twes	OR7G3	19	9237286	9237286	A	G	75	0.067
L9Twes	URB1	21	33723081	33723081	G	A	90	0.044
L9Twes	SMC1A	X	53436117	53436117	T	A	237	0.03
L11Twes	AADACL4	1	12726119	12726119	G	-	87	0.425
L11Twes	ZP4	1	238049179	238049179	C	T	151	0.517
L11Twes	STIL	1	47717331	47717331	T	C	16	0.438
L11Twes	EPS8L3	1	110294660	110294660	C	A	28	0.571
L11Twes	TGFB2	1	218607724	218607724	A	G	46	0.522
L11Twes	CHRNA1	2	175624284	175624284	G	A	44	0.432
L11Twes	SLC20A1	2	113420583	113420583	A	G	20	0.45
L11Twes	NEB	2	152554089	152554089	A	G	16	0.375
L11Twes	WDR75	2	190323561	190323561	A	T	114	0.228
L11Twes	POGLUT1	3	119190286	119190286	A	T	32	0.312
L11Twes	IGSF10	3	151155130	151155130	C	A	24	0.458
L11Twes	IGSF10	3	151163313	151163313	C	A	59	0.305
L11Twes	EVC	4	5754588	5754588	G	A	35	0.286
L11Twes	ENPP6	4	185038940	185038940	A	G	150	0.047
L11Twes	SLIT3	5	168100192	168100195	GAGG	-	98	0.245
L11Twes	COL11A2	6	33132045	33132045	T	C	17	0.353
L11Twes	PRPS1L1	7	18066705	18066705	T	C	102	0.382
L11Twes	THAP5	7	108209943	108209943	C	T	119	0.37
L11Twes	TRGC1	7	38305230	38305230	A	G	33	0.242
L11Twes	ST3GAL1	8	134488024	134488024	T	C	143	0.692
L11Twes	PRRC2B	9	134350635	134350635	A	G	45	0.422
L11Twes	ZNF33A	10	38344158	38344158	A	C	47	0.468
L11Twes	FEN1	11	61563374	61563374	G	T	125	0.432
L11Twes	DRD4	11	640400	640400	G	T	39	0.41
L11Twes	MUC2	11	1093295	1093295	C	T	32	0.156
L11Twes	KMT2D	12	49440417	49440417	G	T	59	0.458
L11Twes	TROAP	12	49724033	49724033	C	T	114	0.386
L11Twes	GRIP1	12	66800116	66800116	T	A	78	0.321
L11Twes	METTL25	12	82824703	82824703	G	T	114	0.325
L11Twes	LRRC10	12	70004088	70004088	G	T	148	0.412
L11Twes	OTX2	14	57268802	57268802	G	C	60	0.45
L11Twes	SERPINA9	14	94935582	94935582	G	A	54	0.333
L11Twes	AHNAK2	14	105416165	105416165	G	T	127	0.039
L11Twes	PLA2G4F	15	42439834	42439834	C	A	62	0.306
L11Twes	KIAA1024	15	79755620	79755620	G	A	149	0.396
L11Twes	PIAS1	15	68466213	68466213	A	C	26	0.5
L11Twes	RHOT2	16	720750	720750	G	T	55	0.745
L11Twes	TP53	17	7578403	7578403	C	A	31	0.484
L11Twes	FOXN1	17	26861835	26861835	C	G	52	0.404
L11Twes	COLEC12	18	335171	335171	T	C	25	0.44
L11Twes	CYP4F12	19	15806808	15806808	C	T	47	0.426
L11Twes	PSG5	19	43679562	43679562	G	A	26	0.423
L11Twes	ZNF418	19	58437682	58437682	C	T	16	0.5
L11Twes	EDEM2	20	33703279	33703279	G	C	100	0.4
L11Twes	LOC642643	22	18737441	18737441	C	T	33	0.212
L11Twes	FAM47C	X	37028030	37028030	A	T	137	0.066
L11Twes	FAM155B	X	68749708	68749708	C	T	40	0.8
L11Twes	HDX	X	83723833	83723833	T	C	64	0.938
L12Twes	NTNG1	1	107866946	107866946	C	A	118	0.661
L12Twes	NOTCH2	1	120496223	120496223	C	T	74	0.743
L12Twes	THEMIS2	1	28208895	28208895	G	A	29	0.724
L12Twes	WDR63	1	85587455	85587455	G	C	46	0.587
L12Twes	HSPA6	1	161495976	161495976	G	T	432	0.199
L12Twes	RABGAP1L	1	174190269	174190269	T	A	88	0.322
L12Twes	B3GALT2	1	193149982	193149982	C	T	99	0.273
L12Twes	SEMA4F	2	74907059	74907059	T	C	192	0.359
L12Twes	B3GALT1	2	168726204	168726204	A	T	124	0.341
L12Twes	CCDC142	2	74708652	74708652	C	G	139	0.417
L12Twes	TACR1	2	75347875	75347875	G	A	56	0.357
L12Twes	PKP4	2	159490722	159490722	A	G	147	0.361
L12Twes	NCL	2	232321745	232321745	T	G	56	0.286
L12Twes	KIF1A	2	241657536	241657536	T	A	34	0.353
L12Twes	SLC6A1	3	11059560	11059561	-	A	81	0.432
L12Twes	RARB	3	25542804	25542804	G	A	89	0.371
L12Twes	FGD5	3	14905668	14905668	C	G	146	0.336
L12Twes	SCN11A	3	38991643	38991643	G	C	242	0.355
L12Twes	GTDC2	3	43122377	43122377	G	A	245	0.429
L12Twes	NCKIPSD	3	48701494	48701494	C	A	89	0.393
L12Twes	DNAH12	3	57391453	57391453	T	A	115	0.374
L12Twes	ATP2C1	3	130678131	130678131	T	C	106	0.368
L12Twes	ARFIP1	4	153802211	153802211	A	-	191	0.33
L12Twes	APBB2	4	40832535	40832535	C	A	80	0.338
L12Twes	PCDHGC4	5	140866860	140866860	C	T	114	0.386
L12Twes	CDH9	5	26915758	26915758	A	G	44	0.432
L12Twes	VCAN	5	82834806	82834806	G	A	233	0.421
L12Twes	SLC25A46	5	110097250	110097250	A	G	63	0.397
L12Twes	WDR36	5	110459537	110459537	C	A	42	0.262
L12Twes	GMDS	6	2245602	2245602	T	A	61	0.082
L12Twes	ERVFRD-1	6	11104657	11104657	C	T	92	0.098
L12Twes	NUP153	6	17637965	17637965	T	C	248	0.274
L12Twes	HIST1H4G	6	26247072	26247072	T	A	328	0.229
L12Twes	DST	6	56462563	56462563	A	C	35	0.257
L12Twes	FAM135A	6	71212417	71212417	T	A	103	0.359
L12Twes	COL12A1	6	75825629	75825629	A	T	83	0.53
L12Twes	SNAP91	6	84326736	84326736	G	A	34	0.441
L12Twes	MDN1	6	90486341	90486341	T	A	19	0.263
L12Twes	C7orf72	7	50143952	50143952	A	T	38	0.158
L12Twes	CACNA2D1	7	81746426	81746426	T	C	94	0.298
L12Twes	PNPLA8	7	108131907	108131907	T	C	131	0.405
L12Twes	PENK	8	57353960	57353960	G	C	94	0.298
L12Twes	SLC26A7	8	92262074	92262074	T	A	315	0.241
L12Twes	ODF1	8	103564192	103564192	G	C	207	0.32
L12Twes	TRHR	8	110100373	110100373	A	G	37	0.216
L12Twes	COL14A1	8	121344902	121344902	G	A	164	0.183
L12Twes	ORM1	9	117087175	117087175	A	T	86	0.616
L12Twes	GOLGA1	9	127661732	127661732	T	A	93	0.366
L12Twes	ABCC2	10	101544420	101544420	C	G	57	0.316
L12Twes	SUV420H1	11	67926218	67926218	G	A	136	0.051
L12Twes	RTN3	11	63488442	63488442	G	A	103	0.476
L12Twes	KIAA1467	12	13208742	13208742	G	A	106	0.717
L12Twes	SYT10	12	33560048	33560048	T	G	77	0.364
L12Twes	TSC22D1	13	45148071	45148071	C	T	169	0.367
L12Twes	DOCK9	13	99536120	99536120	C	T	103	0.476
L12Twes	SLITRK5	13	88329871	88329871	C	T	230	0.43
L12Twes	FARP1	13	99047548	99047548	G	A	29	0.414
L12Twes	DICER1	14	95582150	95582150	T	A	191	0.366
L12Twes	NEMF	14	50296068	50296068	T	A	20	0.25
L12Twes	DMXL2	15	51757031	51757031	T	A	130	0.454
L12Twes	MYO9A	15	72190821	72190821	C	A	88	0.318
L12Twes	TP53	17	7577580	7577580	T	C	59	0.797
L12Twes	GGNBP2	17	34942560	34942560	G	C	59	0.475
L12Twes	TBX4	17	59557601	59557602	GG	-	55	0.345
L12Twes	ABCA8	17	66913517	66913517	A	G	73	0.394
L12Twes	PTPRM	18	7888114	7888114	G	A	105	0.476
L12Twes	C18orf21	18	33552708	33552708	A	G	38	0.447
L12Twes	EPG5	18	43531175	43531175	C	A	42	0.238
L12Twes	MEX3C	18	48703014	48703014	C	T	246	0.39
L12Twes	DYNAP	18	52258547	52258547	G	A	233	0.056
L12Twes	RGS9BP	19	33167728	33167728	T	A	294	0.32
L12Twes	CAPN12	19	39226831	39226831	A	T	50	0.64
L12Twes	NLRP13	19	56407319	56407319	G	T	66	0.106
L12Twes	NLRP5	19	56538728	56538766	CTCTGCAAAGACTGGGCTGAGAAGCAGCCTCCGTTCACC	-	759	0.034
L12Twes	PTPRT	20	40770599	40770599	T	A	125	0.304
L12Twes	DSCAM	21	41725646	41725646	A	G	60	0.433
L12Twes	PMM1	22	41980052	41980052	T	A	199	0.422
L12Twes	ADRBK2	22	26070466	26070466	T	A	106	0.292
L12Twes	PNPLA5	22	44285296	44285296	A	C	96	0.469
L12Twes	ZMAT1	X	101139266	101139266	G	T	101	0.713
L12Twes	FAM47C	X	37027049	37027049	G	A	79	0.62
L12Twes	TBX22	X	79282773	79282773	G	A	27	0.593
L16Twes	GDAP2	1	118441724	118441724	G	A	76	0.105
L16Twes	CHI3L1	1	203148981	203148981	T	C	123	0.22
L16Twes	CNTNAP5	2	125204473	125204473	C	T	157	0.159
L16Twes	DIS3L2	2	233199440	233199440	T	G	384	0.181
L16Twes	PODXL2	3	127358139	127358139	G	A	28	0.25
L16Twes	EPHA3	3	89478294	89478294	G	T	426	0.138
L16Twes	USP19	3	49152796	49152796	T	G	228	0.044
L16Twes	CACNA2D3	3	55052236	55052236	A	T	83	0.133
L16Twes	STK32B	4	5418601	5418601	G	A	37	0.135
L16Twes	ADRA2C	4	3769596	3769596	C	G	361	0.18
L16Twes	NIPBL	5	36976391	36976391	A	G	28	0.214
L16Twes	DAB2	5	39382958	39382958	C	G	271	0.137
L16Twes	CNOT6	5	179998350	179998350	G	A	41	0.171
L16Twes	PHYKPL	5	177649545	177649545	A	C	207	0.087
L16Twes	EPHA7	6	94066657	94066657	A	T	981	0.208
L16Twes	SLC26A4	7	107329538	107329538	G	A	76	0.184
L16Twes	HOXA3	7	27150189	27150189	A	C	782	0.036
L16Twes	SYPL1	7	105739704	105739704	T	C	24	0.167
L16Twes	CSMD1	8	2949133	2949133	T	C	40	0.125
L16Twes	PNMA2	8	26365772	26365772	A	G	110	0.164
L16Twes	TMEM2	9	74305086	74305086	C	A	38	0.184
L16Twes	ABL1	9	133760424	133760424	A	T	330	0.224
L16Twes	WNK2	9	96030130	96030130	G	A	321	0.174
L16Twes	MMRN2	10	88703311	88703311	A	C	166	0.096
L16Twes	CTBP2	10	126716250	126716250	C	T	71	0.141
L16Twes	KCNMA1	10	79397364	79397364	C	T	130	0.038
L16Twes	ATM	11	108204645	108204645	A	G	348	0.147
L16Twes	VEGFB	11	64004671	64004672	-	GACAGTGCTGTGAAGCCA	509	0.024
L16Twes	TSPAN9	12	3390976	3390976	T	C	87	0.046
L16Twes	NTF3	12	5603738	5603738	A	C	217	0.101
L16Twes	RAD51AP1	12	4665548	4665548	G	A	66	0.061
L16Twes	PRPH	12	49690730	49690730	A	T	55	0.145
L16Twes	AAAS	12	53702226	53702226	C	T	115	0.104
L16Twes	B3GNT4	12	122691663	122691663	C	T	104	0.144
L16Twes	FBXL3	13	77592760	77592760	C	A	51	0.196
L16Twes	SLC10A2	13	103703640	103703640	A	C	116	0.5
L16Twes	DLEU7	13	51397619	51397619	G	A	29	0.276
L16Twes	KDELC1	13	103445700	103445700	C	A	32	0.125
L16Twes	ATP7B	13	52536022	52536022	G	A	178	0.135
L16Twes	GPC6	13	94482798	94482798	G	C	277	0.051
L16Twes	CLMN	14	95682024	95682024	G	-	59	0.186
L16Twes	DICER1	14	95584046	95584062	GATATAAGCCAGCTCTG	-	927	0.066
L16Twes	TP53	17	7577534	7577534	C	A	1445	0.172
L16Twes	BRIP1	17	59876642	59876642	C	T	649	0.167
L16Twes	ABCC3	17	48753637	48753637	A	G	86	0.093
L16Twes	KEAP1	19	10602715	10602715	C	T	1473	0.194
L16Twes	CIC	19	42794035	42794035	A	C	167	0.108
L16Twes	ZNF585B	19	37676482	37676482	G	T	269	0.152
L16Twes	SSC5D	19	56012452	56012452	G	A	74	0.096
L16Twes	ZNF341	20	32344993	32344993	C	A	136	0.191
L17Twes	MTOR	1	11168301	11168301	T	A	74	0.284
L17Twes	RERE	1	8420322	8420322	C	A	34	0.235
L17Twes	MTOR	1	11174437	11174437	C	A	127	0.165
L17Twes	TMEM39B	1	32568177	32568177	A	G	145	0.117
L17Twes	SNIP1	1	38005939	38005939	G	T	85	0.153
L17Twes	MROH7	1	55175792	55175792	A	T	116	0.164
L17Twes	OLFM3	1	102270347	102270347	T	A	48	0.146
L17Twes	PSMB4	1	151372103	151372103	G	A	38	0.263
L17Twes	XCL1	1	168545924	168545924	T	A	85	0.106
L17Twes	SPHKAP	2	228846482	228846482	T	A	143	0.217
L17Twes	RAPH1	2	204304603	204304603	C	T	99	0.121
L17Twes	PARD3B	2	205989168	205989168	A	G	94	0.074
L17Twes	SLC4A3	2	220505293	220505293	A	T	165	0.133
L17Twes	AFF3	2	100218001	100218001	T	A	38	0.105
L17Twes	LYZL4	3	42448369	42448369	A	T	220	0.214
L17Twes	GPR156	3	119886524	119886524	C	A	153	0.15
L17Twes	GPR156	3	119962890	119962890	A	T	155	0.148
L17Twes	WDR49	3	167293900	167293900	G	-	121	0.124
L17Twes	PALLD	4	169835132	169835132	C	G	104	0.058
L17Twes	LIAS	4	39460742	39460742	C	T	34	0.147
L17Twes	TFAP2D	6	50683160	50683160	C	T	127	0.22
L17Twes	C6orf70	6	170175372	170175372	A	T	115	0.052
L17Twes	NOTCH4	6	32188180	32188180	A	T	47	0.149
L17Twes	PCLO	7	82545313	82545313	A	T	48	0.167
L17Twes	LMTK2	7	97780718	97780718	G	A	110	0.118
L17Twes	MYL10	7	101256961	101256961	T	C	118	0.102
L17Twes	AOC1	7	150558047	150558047	T	C	34	0.147
L17Twes	ABCB8	7	150741094	150741094	A	T	67	0.104
L17Twes	FLNC	7	128485310	128485310	G	T	55	0.111
L17Twes	CSMD1	8	3019788	3019788	C	T	153	0.112
L17Twes	NOTCH1	9	139418259	139418259	C	T	60	0.117
L17Twes	ALDH1B1	9	38396674	38396674	C	A	80	0.163
L17Twes	TRIM14	9	100849858	100849858	G	A	451	0.2
L17Twes	ASTN2	9	119202900	119202900	T	A	28	0.321
L17Twes	NUP188	9	131745759	131745759	A	T	36	0.167
L17Twes	CUBN	10	16981119	16981119	G	T	212	0.142
L17Twes	LIPK	10	90490764	90490764	A	T	71	0.141
L17Twes	HABP2	10	115337004	115337004	A	T	84	0.143
L17Twes	INPP5F	10	121586202	121586202	T	A	20	0.25
L17Twes	PCNXL3	11	65402909	65402909	G	A	215	0.14
L17Twes	MRGPRD	11	68748272	68748272	A	T	78	0.141
L17Twes	PIWIL4	11	94301935	94301935	A	G	102	0.108
L17Twes	PGR	11	100996855	100996855	T	A	130	0.138
L17Twes	DYRK4	12	4722812	4722812	C	A	94	0.17
L17Twes	CD163	12	7639395	7639395	G	A	97	0.113
L17Twes	FZD10	12	130648086	130648086	A	T	47	0.191
L17Twes	SALL2	14	21992679	21992699	GGGAACGAAGGTGGATCTGCA	-	236	0.047
L17Twes	CATSPERB	14	92126280	92126280	T	A	33	0.242
L17Twes	ITPK1	14	93412810	93412810	C	T	63	0.206
L17Twes	FAM181A	14	94395218	94395218	C	T	50	0.1
L17Twes	CKB	14	103986620	103986620	T	C	49	0.184
L17Twes	VPS39	15	42500301	42500301	T	A	406	0.175
L17Twes	ADAMTS7	15	79090444	79090444	G	T	57	0.088
L17Twes	RBL2	16	53504501	53504501	A	-	282	0.199
L17Twes	LOC100287036	16	89390868	89390868	C	T	52	0.269
L17Twes	ATP2C2	16	84497336	84497336	T	A	35	0.171
L17Twes	KRT33A	17	39504739	39504739	T	A	183	0.197
L17Twes	ITGA2B	17	42457139	42457139	C	T	77	0.351
L17Twes	CLTC	17	57741251	57741251	A	G	108	0.222
L17Twes	TANC2	17	61466847	61466847	A	G	107	0.28
L17Twes	NLRP1	17	5462740	5462740	G	A	156	0.154
L17Twes	HOXB8	17	46690804	46690804	C	A	72	0.097
L17Twes	NETO1	18	70534513	70534513	C	A	235	0.191
L17Twes	PRKD2	19	47192891	47192891	A	G	111	0.198
L17Twes	NLRP9	19	56235349	56235349	A	G	126	0.167
L17Twes	C3	19	6713322	6713322	T	A	41	0.098
L17Twes	MUC16	19	9065925	9065925	G	T	132	0.144
L17Twes	TSHZ3	19	31770101	31770101	T	A	77	0.13
L17Twes	KLK11	19	51527927	51527927	C	T	55	0.148
L17Twes	NLRP2	19	55494691	55494691	T	C	47	0.106
L17Twes	GABPA	21	27130467	27130467	G	T	41	0.098
L17Twes	LRP5L	22	25750631	25750631	C	T	92	0.13
L17Twes	GPR119	X	129518772	129518772	G	A	70	0.329
L18Twes	ATP8B2	1	154305155	154305155	A	T	200	0.115
L18Twes	HPCA	1	33354759	33354759	T	A	686	0.06
L18Twes	MAST2	1	46295144	46295144	A	T	177	0.034
L18Twes	ST6GALNAC5	1	77334186	77334186	A	T	233	0.078
L18Twes	ZNF326	1	90473139	90473139	A	T	157	0.051
L18Twes	CACNA1E	1	181767969	181767969	A	G	222	0.045
L18Twes	OR2G6	1	248685143	248685143	C	G	127	0.063
L18Twes	ALK	2	30143290	30143290	T	G	291	0.103
L18Twes	VWA3B	2	98844696	98844696	T	C	159	0.038
L18Twes	CCNT2	2	135711679	135711679	A	T	178	0.062
L18Twes	RIF1	2	152322138	152322138	A	T	129	0.047
L18Twes	LY75-CD302	2	160761191	160761191	C	T	27	0.222
L18Twes	NEUROD1	2	182542738	182542738	A	T	201	0.065
L18Twes	ECEL1	2	233346342	233346342	T	A	174	0.086
L18Twes	TRANK1	3	36872606	36872606	T	A	214	0.033
L18Twes	VIPR1	3	42577706	42577706	T	C	136	0.037
L18Twes	DALRD3	3	49055807	49055807	C	A	409	0.144
L18Twes	CLSTN2	3	140178411	140178411	C	G	92	0.054
L18Twes	TRIM42	3	140407005	140407005	C	G	113	0.062
L18Twes	RTP2	3	187419872	187419872	A	T	81	0.074
L18Twes	GPRIN3	4	90170382	90170382	T	A	169	0.095
L18Twes	PIGG	4	514995	514995	C	G	189	0.032
L18Twes	PDE6B	4	656014	656014	T	A	264	0.038
L18Twes	RHOH	4	40245074	40245074	G	A	405	0.062
L18Twes	HNRNPDL	4	83350509	83350509	G	T	229	0.14
L18Twes	PDHA2	4	96762343	96762343	G	A	109	0.055
L18Twes	SLCO4C1	5	101631866	101631866	G	A	281	0.082
L18Twes	CUL9	6	43152288	43152288	A	T	445	0.092
L18Twes	ITPR3	6	33655856	33655856	T	A	106	0.047
L18Twes	CDKN1A	6	36652108	36652129	ACCTTCCCACGGGGCCCCGGCG	-	565	0.081
L18Twes	THBS2	6	169641888	169641888	A	T	266	0.034
L18Twes	FSCN1	7	5632794	5632794	G	C	517	0.075
L18Twes	PEG10	7	94293182	94293182	A	T	200	0.045
L18Twes	MUC3A	7	100608786	100608786	A	T	157	0.064
L18Twes	NOBOX	7	144096499	144096499	T	A	212	0.066
L18Twes	ARHGAP39	8	145770984	145770984	T	A	373	0.083
L18Twes	SCARA3	8	27517051	27517051	T	A	151	0.066
L18Twes	TERF1	8	73921122	73921122	A	T	291	0.134
L18Twes	TPM2	9	35685338	35685338	T	A	193	0.036
L18Twes	ZNF484	9	95609609	95609609	T	A	50	0.1
L18Twes	SETX	9	135211854	135211854	T	A	57	0.07
L18Twes	DHTKD1	10	12155061	12155061	C	G	112	0.089
L18Twes	KIAA1217	10	24835179	24835179	A	T	88	0.057
L18Twes	FAM170B	10	50340195	50340195	A	T	353	0.028
L18Twes	C10orf12	10	98744345	98744345	A	T	173	0.04
L18Twes	RBM20	10	112541196	112541196	G	A	336	0.039
L18Twes	TIAL1	10	121355956	121355956	G	T	118	0.093
L18Twes	ATE1	10	123503232	123503232	T	A	111	0.045
L18Twes	EBF3	10	131757201	131757201	C	T	311	0.052
L18Twes	TTC40	10	134664664	134664664	G	A	140	0.043
L18Twes	CALY	10	135139542	135139542	A	T	73	0.096
L18Twes	PCNXL3	11	65385626	65385626	A	T	185	0.097
L18Twes	OR10A4	11	6898506	6898506	T	C	86	0.081
L18Twes	KDM4D	11	94732062	94732062	A	T	222	0.045
L18Twes	KIRREL3	11	126306855	126306855	T	A	169	0.148
L18Twes	BARX2	11	129321166	129321166	T	A	133	0.053
L18Twes	OPCML	11	132306603	132306603	T	A	500	0.052
L18Twes	CACNA2D4	12	1996225	1996225	C	A	76	0.092
L18Twes	ARHGEF25	12	58008134	58008134	A	T	126	0.056
L18Twes	KNTC1	12	123089512	123089512	A	T	165	0.042
L18Twes	FAM194B	13	46149051	46149051	A	T	77	0.065
L18Twes	SLC8A3	14	70633994	70633994	G	T	396	0.038
L18Twes	SYNE3	14	95912316	95912316	T	A	194	0.036
L18Twes	PAK6	15	40557042	40557042	A	T	391	0.059
L18Twes	ISLR2	15	74425321	74425321	C	A	318	0.06
L18Twes	ALPK3	15	85402551	85402551	T	G	309	0.036
L18Twes	LOC101926927	15	33010163	33010163	T	A	31	0.29
L18Twes	SPATA5L1	15	45713389	45713389	C	A	59	0.103
L18Twes	WFIKKN1	16	683479	683479	G	A	195	0.056
L18Twes	AHSP	16	31539921	31539921	A	T	100	0.06
L18Twes	ALOX12B	17	7990671	7990671	T	A	180	0.072
L18Twes	CDK12	17	37650919	37650919	A	T	163	0.092
L18Twes	TRPV2	17	16335333	16335333	A	T	132	0.061
L18Twes	KRT26	17	38926246	38926246	G	T	244	0.045
L18Twes	STH	17	44077010	44077010	A	T	118	0.051
L18Twes	DNAH17	17	76482358	76482358	T	A	235	0.098
L18Twes	BAHCC1	17	79410168	79410168	A	T	176	0.057
L18Twes	MYH8	17	10302935	10302935	T	A	79	0.051
L18Twes	CETN1	18	580827	580827	A	C	201	0.05
L18Twes	RIOK3	18	21057018	21057018	A	T	121	0.042
L18Twes	MOCOS	18	33795627	33795627	A	T	236	0.06
L18Twes	LMNB2	19	2433841	2433841	T	A	227	0.159
L18Twes	FUT6	19	5832356	5832356	T	C	360	0.081
L18Twes	CD97	19	14517711	14517711	T	A	117	0.103
L18Twes	CASP14	19	15164746	15164746	A	T	136	0.103
L18Twes	ATP4A	19	36046663	36046663	T	A	289	0.083
L18Twes	TMEM259	19	1012533	1012533	T	A	404	0.092
L18Twes	RAB3A	19	18313388	18313388	C	T	392	0.031
L18Twes	TSHZ3	19	31768973	31768973	T	A	368	0.049
L18Twes	HAUS5	19	36106225	36106225	A	T	287	0.08
L18Twes	WDR87	19	38383797	38383797	G	A	357	0.064
L18Twes	PSMD8	19	38867081	38867081	T	A	190	0.1
L18Twes	RYR1	19	39003013	39003013	A	T	279	0.068
L18Twes	QPCTL	19	46198965	46198965	G	T	198	0.051
L18Twes	SSC5D	19	56009528	56009528	T	G	46	0.13
L18Twes	SLC1A5	19	47290658	47290658	T	A	84	0.048
L18Twes	C20orf194	20	3285115	3285115	T	C	111	0.054
L18Twes	SALL4	20	50408082	50408082	T	A	311	0.065
L18Twes	GATA5	20	61040939	61040939	C	A	167	0.036
L18Twes	PREX1	20	47262459	47262459	A	T	77	0.065
L18Twes	FAM210B	20	54940219	54940219	A	T	49	0.102
L18Twes	RTDR1	22	23401708	23401708	G	C	358	0.067
L18Twes	LOC100129520	X	124454303	124454303	A	T	74	0.108
L20Twes	STIL	1	47759150	47759150	G	T	19	0.211
L20Twes	BCL9	1	147091819	147091819	C	T	358	0.296
L20Twes	NPR1	1	153661723	153661723	T	C	158	0.323
L20Twes	NUP210L	1	154067597	154067597	C	T	41	0.22
L20Twes	RHBG	1	156347271	156347271	G	A	71	0.239
L20Twes	GPR25	1	200842931	200842931	T	G	439	0.185
L20Twes	OBSCN	1	228559957	228559957	G	A	426	0.39
L20Twes	NRXN1	2	51254882	51254882	C	T	176	0.227
L20Twes	CNOT11	2	101869556	101869556	G	A	34	0.941
L20Twes	CCDC141	2	179839864	179839864	T	C	17	0.882
L20Twes	CEP97	3	101476675	101476675	G	C	111	0.536
L20Twes	GOLGA4	3	37367536	37367536	A	G	50	0.32
L20Twes	ERC2	3	56330343	56330343	C	T	43	0.279
L20Twes	HS3ST1	4	11401242	11401242	G	C	319	0.461
L20Twes	LPHN3	4	62910204	62910204	C	T	64	0.714
L20Twes	CXCL2	4	74964797	74964797	C	A	32	0.875
L20Twes	ROPN1L	5	10448374	10448375	-	T	174	0.443
L20Twes	CDH6	5	31299598	31299598	T	A	55	0.436
L20Twes	RASGRF2	5	80388643	80388643	G	T	53	0.83
L20Twes	RREB1	6	7230950	7230950	G	A	276	0.395
L20Twes	TXNDC5	6	7895427	7895427	C	A	275	0.331
L20Twes	MEP1A	6	46797128	46797128	G	T	66	0.492
L20Twes	SLC16A10	6	111409002	111409002	A	C	18	0.889
L20Twes	PDGFA	7	557045	557045	T	G	86	0.512
L20Twes	FOXH1	8	145699748	145699748	A	T	140	0.457
L20Twes	ZNF703	8	37553650	37553650	G	T	363	0.54
L20Twes	HTRA4	8	38832575	38832575	G	T	127	0.528
L20Twes	SDR16C5	8	57214088	57214088	C	-	114	0.412
L20Twes	KCNV1	8	110984976	110984976	T	C	129	0.512
L20Twes	AGO2	8	141554344	141554345	-	G	97	0.299
L20Twes	SPAG1	8	101190049	101190049	G	A	22	0.545
L20Twes	RLN2	9	5300192	5300192	G	A	19	0.842
L20Twes	MRGPRG	11	3239947	3239947	C	T	532	0.412
L20Twes	OR8H3	11	55890182	55890182	T	A	57	0.456
L20Twes	ZBTB16	11	113935168	113935168	G	T	325	0.449
L20Twes	CADM1	11	115375082	115375082	G	A	63	0.476
L20Twes	NT5DC3	12	104187195	104187195	T	A	101	0.446
L20Twes	UHRF1BP1L	12	100452578	100452578	A	C	48	0.521
L20Twes	RPH3A	12	113312952	113312952	C	A	35	0.229
L20Twes	ATP7B	13	52544756	52544756	G	T	168	0.268
L20Twes	ARF6	14	50360822	50360822	A	T	76	0.253
L20Twes	RASGRF1	15	79317765	79317765	C	A	140	0.4
L20Twes	RLBP1	15	89760424	89760424	C	G	61	0.311
L20Twes	IGF1R	15	99465624	99465624	G	T	26	0.269
L20Twes	DUOX2	15	45387287	45387287	G	C	21	0.333
L20Twes	GRIN2A	16	10031982	10031982	A	T	249	0.281
L20Twes	NFATC3	16	68200822	68200822	A	G	64	0.281
L20Twes	ACSM1	16	20673138	20673138	T	A	78	0.205
L20Twes	LPCAT2	16	55608544	55608544	A	C	118	0.381
L20Twes	TP53	17	7578427	7578427	T	C	87	0.805
L20Twes	EVPL	17	74004920	74004920	C	-	98	0.398
L20Twes	FASN	17	80043004	80043004	C	T	313	0.548
L20Twes	RNF167	17	4846728	4846728	G	A	242	0.029
L20Twes	FLII	17	18148886	18148886	G	T	504	0.25
L20Twes	LAMA3	18	21437935	21437935	G	C	57	0.561
L20Twes	MC4R	18	58039533	58039533	T	A	297	0.434
L20Twes	HOOK2	19	12885532	12885532	G	T	320	0.453
L20Twes	C19orf55	19	36255773	36255773	T	A	97	0.392
L20Twes	DOCK6	19	11354281	11354281	T	A	57	0.491
L20Twes	USF2	19	35761456	35761456	C	A	44	0.5
L20Twes	CD22	19	35822951	35822951	T	C	109	0.486
L20Twes	HAS1	19	52219523	52219523	C	T	267	0.419
L20Twes	ZNF615	19	52497002	52497002	G	C	77	0.442
L20Twes	MYT1	20	62863562	62863562	A	C	443	0.267
L20Twes	MYT1	20	62863615	62863615	A	C	876	0.306
L20Twes	AGPAT3	21	45387857	45387857	G	T	60	0.25
L20Twes	COL4A6	X	107408627	107408627	C	T	37	0.108
L22Twes	MIB2	1	1561002	1561002	G	T	54	0.704
L22Twes	TP73	1	3638702	3638702	A	T	143	0.636
L22Twes	ATP6V0B	1	44441798	44441798	C	G	37	0.622
L22Twes	DNTTIP2	1	94344665	94344665	G	C	325	0.612
L22Twes	CAPZA1	1	113162479	113162479	G	A	136	0.706
L22Twes	F5	1	169483633	169483633	G	A	103	0.437
L22Twes	SHCBP1L	1	182922226	182922226	G	T	77	0.208
L22Twes	PLD5	1	242687467	242687467	C	T	42	0.214
L22Twes	DHX57	2	39081228	39081231	AATG	-	83	0.373
L22Twes	CYP27C1	2	127958761	127958761	G	A	37	0.541
L22Twes	FN1	2	216271134	216271134	C	T	310	0.342
L22Twes	PTPRN	2	220161823	220161823	T	G	118	0.364
L22Twes	SMARCC1	3	47676702	47676702	G	A	72	0.361
L22Twes	DOCK3	3	51370600	51370600	A	G	165	0.297
L22Twes	RFT1	3	53160000	53160000	C	A	70	0.229
L22Twes	PLXNA1	3	126733051	126733051	C	T	169	0.432
L22Twes	BFSP2	3	133191337	133191337	T	A	79	0.392
L22Twes	ANKUB1	3	149485438	149485438	C	A	75	0.307
L22Twes	MBNL1	3	152165469	152165469	G	T	248	0.278
L22Twes	VPS8	3	184742154	184742154	A	C	59	0.153
L22Twes	MASP1	3	186953608	186953608	A	T	284	0.285
L22Twes	ZAR1	4	48492646	48492646	G	T	37	0.378
L22Twes	KIAA1109	4	123175386	123175386	C	G	34	0.471
L22Twes	PDGFRB	5	149499677	149499677	G	A	223	0.455
L22Twes	SLC1A3	5	36679793	36679793	G	T	149	0.248
L22Twes	SLC23A1	5	138716060	138716060	C	T	45	0.4
L22Twes	JARID2	6	15487682	15487682	C	T	192	0.333
L22Twes	OR10C1	6	29408711	29408711	A	C	155	0.155
L22Twes	GABBR1	6	29574254	29574254	G	T	154	0.377
L22Twes	LAMA4	6	112463463	112463463	G	T	74	0.324
L22Twes	COL10A1	6	116443109	116443109	C	T	87	0.345
L22Twes	PLEKHG1	6	151152555	151152555	G	T	257	0.358
L22Twes	MTHFD1L	6	151187047	151187047	G	T	32	0.344
L22Twes	FBXL18	7	5540942	5540942	T	G	171	0.304
L22Twes	CHCHD3	7	132523159	132523159	T	A	41	0.39
L22Twes	VPS13B	8	100589719	100589719	A	G	53	0.245
L22Twes	ENPP2	8	120633682	120633682	A	T	140	0.221
L22Twes	CDKN2A	9	21971092	21971092	C	A	59	0.61
L22Twes	NOL6	9	33465301	33465301	A	C	117	0.359
L22Twes	PCSK5	9	78936509	78936509	T	A	343	0.359
L22Twes	ZNF189	9	104171239	104171239	G	C	63	0.349
L22Twes	RGS3	9	116259633	116259633	G	T	128	0.32
L22Twes	COL27A1	9	116930693	116930693	G	T	160	0.331
L22Twes	PRRC2B	9	134360443	134360443	A	T	39	0.308
L22Twes	POLL	10	103339241	103339241	G	C	121	0.367
L22Twes	ITGA8	10	15714677	15714677	C	T	75	0.227
L22Twes	DRGX	10	50574251	50574251	G	-	81	0.494
L22Twes	HKDC1	10	70992612	70992612	A	T	203	0.197
L22Twes	ZNF518A	10	97919476	97919476	C	A	33	0.424
L22Twes	IKZF5	10	124758058	124758058	C	A	107	0.252
L22Twes	METTL12	11	62433253	62433253	G	T	141	0.447
L22Twes	NUP98	11	3765840	3765840	T	G	67	0.552
L22Twes	PIK3C2A	11	17156390	17156390	C	T	33	0.636
L22Twes	OR8K5	11	55927651	55927651	A	G	227	0.352
L22Twes	CNIH2	11	66049789	66049790	-	G	581	0.518
L22Twes	NPAS4	11	66188685	66188685	G	T	284	0.138
L22Twes	DSCAML1	11	117391860	117391860	T	C	90	0.778
L22Twes	INCENP	11	61908233	61908233	G	T	21	0.476
L22Twes	MFAP5	12	8803156	8803156	T	A	102	0.304
L22Twes	KMT2D	12	49420109	49420109	G	A	281	0.436
L22Twes	IL22	12	68645293	68645293	C	A	20	0.3
L22Twes	AKAP11	13	42873815	42873815	T	A	68	0.515
L22Twes	CCDC168	13	103402460	103402460	T	A	45	0.444
L22Twes	OR11H4	14	20711326	20711326	G	A	132	0.348
L22Twes	NOVA1	14	26917338	26917338	T	A	48	0.438
L22Twes	BEGAIN	14	101005171	101005171	G	A	179	0.33
L22Twes	ALPK3	15	85400470	85400470	G	T	119	0.445
L22Twes	C15orf41	15	37001454	37001454	A	G	83	0.301
L22Twes	MAPKBP1	15	42109161	42109161	G	T	231	0.052
L22Twes	RNF111	15	59323781	59323781	A	T	63	0.403
L22Twes	ARNT2	15	80767354	80767354	C	G	95	0.326
L22Twes	CASKIN1	16	2239460	2239460	A	G	94	0.043
L22Twes	CCDC64B	16	3080699	3080699	C	T	33	0.545
L22Twes	CALB2	16	71423722	71423722	A	T	49	0.673
L22Twes	RAI1	17	17698900	17698900	A	G	116	0.388
L22Twes	RAD51D	17	33434128	33434128	A	G	119	0.294
L22Twes	SLC4A1	17	42336583	42336584	-	G	336	0.342
L22Twes	DPH1	17	1936880	1936880	T	A	70	0.686
L22Twes	TP53	17	7577548	7577548	C	A	56	0.446
L22Twes	TP53	17	7577559	7577559	G	A	55	0.455
L22Twes	EVPLL	17	18285899	18285899	G	C	38	0.421
L22Twes	KRT15	17	39672423	39672423	A	G	75	0.293
L22Twes	KRT17	17	39777282	39777282	T	A	84	0.464
L22Twes	WNK4	17	40936149	40936149	G	A	133	0.391
L22Twes	KANSL1	17	44109459	44109459	C	A	69	0.304
L22Twes	BZRAP1	17	56382483	56382483	C	T	153	0.336
L22Twes	CDR2L	17	72999712	72999712	G	A	75	0.413
L22Twes	TBCD	17	80758812	80758812	G	C	317	0.272
L22Twes	APCDD1	18	10485654	10485654	G	T	98	0.316
L22Twes	NETO1	18	70450934	70450934	G	A	92	0.533
L22Twes	PLEKHG2	19	39904779	39904779	G	A	371	0.392
L22Twes	NLRP12	19	54313927	54313927	C	T	114	0.46
L22Twes	PIAS4	19	4013201	4013201	G	T	95	0.6
L22Twes	MUC16	19	9086902	9086902	C	T	163	0.067
L22Twes	WDR62	19	36595884	36595884	C	T	31	0.323
L22Twes	SUPT5H	19	39965023	39965023	C	T	182	0.346
L22Twes	ZNF460	19	57803347	57803347	G	A	45	0.311
L22Twes	CHRNA4	20	61978208	61978208	T	C	144	0.41
L22Twes	CHD6	20	40117072	40117072	G	A	149	0.336
L22Twes	RBPJL	20	43945171	43945171	G	C	31	0.323
L22Twes	AIRE	21	45712208	45712208	G	A	112	0.295
L22Twes	ATXN10	22	46085674	46085674	G	A	158	0.318
L22Twes	GABRE	X	151123528	151123528	C	T	239	0.766
L22Twes	PLXNB3	X	153035662	153035662	C	A	104	0.788
L22Twes	MAP3K15	X	19433356	19433356	G	T	43	0.744
L22Twes	IGSF1	X	130409934	130409934	C	T	36	0.722
L22Twes	MAMLD1	X	149678238	149678238	G	T	99	0.727
L23Twes	LHX8	1	75609620	75609620	C	A	132	0.159
L23Twes	OBSCN	1	228509832	228509832	G	T	436	0.189
L23Twes	PRDM16	1	3328752	3328752	A	T	155	0.104
L23Twes	SPAG17	1	118628634	118628634	C	T	203	0.059
L23Twes	COLGALT2	1	183944322	183944322	T	A	130	0.108
L23Twes	PPIG	2	170492739	170492739	G	A	67	0.09
L23Twes	DYNC1I2	2	172584915	172584915	T	C	71	0.085
L23Twes	ZAK	2	174097184	174097184	C	A	105	0.048
L23Twes	CTNNB1	3	41266101	41266101	C	T	224	0.107
L23Twes	DENND6A	3	57651932	57651932	C	A	148	0.061
L23Twes	PDZRN3	3	73432567	73432578	GGATTTTGTGCC	-	101	0.079
L23Twes	PCDH7	4	30724309	30724309	G	A	493	0.079
L23Twes	SPATA18	4	52942952	52942952	A	T	151	0.106
L23Twes	FAT4	4	126239571	126239571	C	G	259	0.058
L23Twes	RNF180	5	63621190	63621190	C	T	59	0.153
L23Twes	HNRNPH1	5	179044099	179044099	A	C	32	0.25
L23Twes	ARID1B	6	157522102	157522102	G	C	136	0.147
L23Twes	POM121L2	6	27277164	27277164	G	C	328	0.076
L23Twes	PGBD1	6	28269471	28269471	C	G	39	0.103
L23Twes	C6orf1	6	34214545	34214545	C	T	89	0.079
L23Twes	IKZF1	7	50450356	50450356	C	T	73	0.11
L23Twes	HOXA10	7	27213334	27213334	C	A	121	0.215
L23Twes	CSMD1	8	3047598	3047598	G	A	100	0.19
L23Twes	CSMD1	8	3081296	3081296	C	G	210	0.081
L23Twes	BRF2	8	37704583	37704583	C	A	330	0.115
L23Twes	KCNB2	8	73848479	73848479	A	G	268	0.037
L23Twes	TRPS1	8	116599377	116599377	G	T	295	0.044
L23Twes	EHMT1	9	140695401	140695401	C	G	310	0.123
L23Twes	OR13F1	9	107266706	107266706	C	A	46	0.087
L23Twes	CACUL1	10	120467042	120467042	C	T	104	0.067
L23Twes	LUZP2	11	24998204	24998204	T	C	128	0.156
L23Twes	CARNS1	11	67191315	67191315	C	G	284	0.215
L23Twes	TRIM5	11	5699566	5699566	C	G	93	0.065
L23Twes	USP47	11	11964345	11964345	C	T	77	0.078
L23Twes	OTOG	11	17615686	17615686	G	T	103	0.068
L23Twes	MYBPC3	11	47364152	47364152	G	A	75	0.12
L23Twes	SLC22A10	11	63057916	63057916	T	G	142	0.049
L23Twes	CNTN5	11	100061916	100061916	G	A	179	0.056
L23Twes	KBTBD3	11	105924295	105924295	C	A	95	0.053
L23Twes	MUC19	12	40823414	40823414	T	C	190	0.221
L23Twes	COL2A1	12	48369809	48369815	ATTAGCA	-	394	0.145
L23Twes	COL2A1	12	48398052	48398052	G	T	58	0.069
L23Twes	RIMBP2	12	130926679	130926679	G	T	260	0.2
L23Twes	LNX2	13	28155827	28155827	C	G	49	0.082
L23Twes	ABHD4	14	23072654	23072654	A	G	164	0.146
L23Twes	CIDEB	14	24776636	24776636	G	A	210	0.115
L23Twes	ARF6	14	50360744	50360744	A	T	200	0.04
L23Twes	ABHD12B	14	51370106	51370106	G	C	80	0.1
L23Twes	MEGF11	15	66420709	66420709	G	C	221	0.127
L23Twes	CHTF18	16	847748	847748	G	A	109	0.211
L23Twes	TP53	17	7579381	7579381	G	-	38	0.263
L23Twes	SMG8	17	57288333	57288333	G	T	180	0.278
L23Twes	RFFL	17	33348524	33348524	G	A	327	0.07
L23Twes	OTOP3	17	72937858	72937858	C	A	114	0.263
L23Twes	CSHL1	17	61987152	61987152	G	T	150	0.053
L23Twes	ZNF235	19	44792260	44792260	C	T	94	0.16
L23Twes	PRSS57	19	695407	695407	C	T	115	0.07
L23Twes	PRR22	19	5783264	5783264	G	C	192	0.036
L23Twes	USP29	19	57641647	57641647	T	A	74	0.149
L23Twes	ZNF135	19	58578259	58578259	G	T	117	0.043
L23Twes	KCNK6	19	38817978	38817978	C	T	24	0.333
L23Twes	HELZ2	20	62196049	62196049	C	A	372	0.073
L23Twes	PWP2	21	45535692	45535694	GAG	-	46	0.217
L23Twes	MYO18B	22	26299647	26299647	A	T	141	0.177
L23Twes	ERCC6L	X	71425134	71425134	C	T	100	0.37
L24Twes	SNAPIN	1	153631340	153631340	G	T	119	0.143
L24Twes	TOR1AIP2	1	179815337	179815337	T	A	215	0.126
L24Twes	CACNA1E	1	181479669	181479669	T	A	255	0.082
L24Twes	OBSCN	1	228467074	228467074	G	C	195	0.092
L24Twes	CLCN6	1	11875927	11875927	A	C	52	0.135
L24Twes	LEPRE1	1	43212969	43212969	T	A	128	0.242
L24Twes	TDRD5	1	179660005	179660016	GTGCTGCCGCAC	-	165	0.042
L24Twes	LAMC1	1	183072544	183072544	G	A	139	0.122
L24Twes	UNC80	2	210658523	210658523	A	G	104	0.221
L24Twes	CXCR2	2	219000389	219000389	C	T	293	0.195
L24Twes	GTDC1	2	144764951	144764951	G	C	52	0.25
L24Twes	COL4A3	2	228163521	228163521	G	A	34	0.176
L24Twes	ZDHHC19	3	195936345	195936345	C	G	122	0.156
L24Twes	ZIC4	3	147121766	147121766	A	T	45	0.089
L24Twes	KIT	4	55589794	55589794	C	A	89	0.146
L24Twes	DNAH5	5	13891143	13891143	A	G	216	0.056
L24Twes	PCDHGA7	5	140764097	140764097	G	A	37	0.216
L24Twes	SLC25A27	6	46623711	46623711	G	C	81	0.16
L24Twes	FAM217A	6	4069403	4069403	T	C	33	0.182
L24Twes	LAMB1	7	107577680	107577680	T	G	68	0.132
L24Twes	CSMD3	8	113697898	113697898	C	G	47	0.128
L24Twes	SUSD1	9	114904704	114904704	T	A	69	0.145
L24Twes	FUT4	11	94278251	94278255	CTCTC	-	476	0.023
L24Twes	ARID2	12	46244658	46244658	C	-	177	0.124
L24Twes	TMEM132C	12	129190151	129190151	G	A	147	0.259
L24Twes	ADCY6	12	49177090	49177090	T	C	144	0.236
L24Twes	EXOC3L4	14	103569072	103569072	T	A	55	0.255
L24Twes	TMEM121	14	105995466	105995470	GCGGC	-	236	0.025
L24Twes	CD19	16	28944706	28944706	A	T	86	0.279
L24Twes	ADAMTS18	16	77327035	77327035	A	T	144	0.049
L24Twes	ITPRIPL2	16	19127033	19127033	G	T	40	0.225
L24Twes	SMURF2	17	62547750	62547750	T	G	56	0.161
L24Twes	SRCIN1	17	36707508	36707508	C	A	44	0.182
L24Twes	DYNLRB1	20	33122575	33122575	A	-	359	0.181
L24Twes	C20orf112	20	31115718	31115718	T	A	380	0.147
L24Twes	BHLHE23	20	61637586	61637586	C	T	45	0.156
L24Twes	BTG3	21	18977311	18977311	T	C	25	0.2
L24Twes	RIPK4	21	43171407	43171407	T	C	195	0.215
L24Twes	IL17RA	22	17586808	17586808	A	C	46	0.196
L24Twes	ZNF275	X	152613243	152613243	A	C	437	0.508
L25Twes	AGRN	1	970665	970665	G	A	128	0.242
L25Twes	GJB4	1	35227307	35227307	G	A	213	0.192
L25Twes	ATP1A1	1	116943857	116943857	A	C	180	0.228
L25Twes	ATP13A2	1	17313020	17313020	C	A	144	0.146
L25Twes	SLC30A2	1	26371563	26371563	T	A	57	0.175
L25Twes	CSMD2	1	34035106	34035137	GGTGGCCATTGGGGGGAATCGGGAGCTCTCCA	-	165	0.097
L25Twes	MED8	1	43851668	43851668	C	T	141	0.099
L25Twes	BEND5	1	49224730	49224730	T	A	137	0.14
L25Twes	TACSTD2	1	59041909	59041909	T	C	37	0.297
L25Twes	KCNJ10	1	160011703	160011703	A	G	104	0.058
L25Twes	CD247	1	167487701	167487701	A	G	119	0.151
L25Twes	SZRD1	1	16719949	16719949	G	A	41	0.098
L25Twes	TTC24	1	156556303	156556303	G	T	63	0.111
L25Twes	DAW1	2	228767767	228767767	T	A	60	0.183
L25Twes	C2orf74	2	61390196	61390196	G	C	55	0.2
L25Twes	CYP26B1	2	72359628	72359628	C	T	580	0.153
L25Twes	MFSD9	2	103335429	103335429	C	A	191	0.157
L25Twes	DGKD	2	234346920	234346920	A	G	110	0.145
L25Twes	ACAA1	3	38169302	38169302	T	C	113	0.301
L25Twes	CNTN3	3	74384031	74384031	T	C	183	0.153
L25Twes	FAM160A1	4	152571366	152571366	A	G	60	0.283
L25Twes	SLIT2	4	20598171	20598171	C	A	47	0.17
L25Twes	C7	5	40959589	40959589	A	T	118	0.144
L25Twes	ARL15	5	53182507	53182507	C	T	96	0.135
L25Twes	SV2C	5	75596748	75596748	A	G	168	0.19
L25Twes	PCDHA7	5	140215931	140215931	G	A	56	0.125
L25Twes	ATP10B	5	159992815	159992815	A	T	24	0.208
L25Twes	HK3	5	176311050	176311050	G	A	375	0.059
L25Twes	LRFN2	6	40400469	40400469	G	T	104	0.221
L25Twes	MACC1	7	20198557	20198557	T	C	36	0.167
L25Twes	ADCK2	7	140374053	140374053	T	G	92	0.12
L25Twes	PSKH2	8	87076751	87076751	T	C	71	0.254
L25Twes	MFHAS1	8	8747830	8747830	T	-	90	0.144
L25Twes	CRISPLD1	8	75941650	75941650	A	G	92	0.054
L25Twes	CSMD3	8	113650978	113650978	C	T	105	0.076
L25Twes	ANXA13	8	124714908	124714908	G	A	32	0.156
L25Twes	TRPM3	9	73164512	73164512	T	A	50	0.18
L25Twes	PRUNE2	9	79321170	79321170	T	A	49	0.224
L25Twes	NFIL3	9	94172009	94172009	G	C	60	0.2
L25Twes	RHOBTB1	10	62648665	62648665	T	C	121	0.091
L25Twes	RBP4	10	95353722	95353723	-	T	398	0.153
L25Twes	AHNAK	11	62300064	62300064	T	G	86	0.244
L25Twes	SIK3	11	116729371	116729371	T	A	113	0.071
L25Twes	TMPRSS13	11	117784525	117784525	G	C	126	0.063
L25Twes	LOC101927530	11	1217842	1217842	G	T	70	0.071
L25Twes	DPY19L2	12	64062125	64062125	T	A	28	0.214
L25Twes	AMDHD1	12	96360184	96360184	C	T	41	0.22
L25Twes	OR4K15	14	20444626	20444626	G	A	46	0.196
L25Twes	PTGER2	14	52781597	52781597	T	A	151	0.219
L25Twes	ERO1L	14	53162087	53162087	T	A	90	0.067
L25Twes	NRXN3	14	79434672	79434672	T	A	62	0.113
L25Twes	CHRNA5	15	78882881	78882881	G	C	79	0.19
L25Twes	GLIS2	16	4386954	4386954	C	A	56	0.286
L25Twes	MT1G	16	56701898	56701898	G	A	30	0.167
L25Twes	TP53	17	7578523	7578523	T	G	60	0.267
L25Twes	TMEM100	17	53798236	53798236	T	G	162	0.272
L25Twes	ALDH3A1	17	19643705	19643705	A	G	26	0.346
L25Twes	FN3K	17	80693647	80693647	G	T	132	0.242
L25Twes	DSG1	18	28934929	28934929	G	-	130	0.131
L25Twes	ATP9B	18	77137258	77137258	A	G	71	0.141
L25Twes	CACNA1A	19	13320255	13320255	G	C	61	0.164
L25Twes	WDR62	19	36577619	36577619	A	G	50	0.28
L25Twes	LRRC4B	19	51021180	51021180	T	C	394	0.061
L25Twes	CBR3	21	37507731	37507731	T	C	202	0.178
L25Twes	OFD1	X	13781917	13781917	G	A	71	0.507
L25Twes	ITIH6	X	54784829	54784829	T	C	48	0.542
L26Twes	PAPPA2	1	176525727	176525727	A	G	300	0.453
L26Twes	SLC2A7	1	9078428	9078428	G	T	195	0.482
L26Twes	TSEN2	3	12544946	12544946	C	G	18	0.222
L26Twes	ZNF502	3	44763267	44763267	G	A	20	0.25
L26Twes	MAPK10	4	87010397	87010397	T	C	21	0.619
L26Twes	KIAA1430	4	186111357	186111357	C	T	19	0.263
L26Twes	CXXC4	4	105412724	105412729	GCGGCG	-	161	0.025
L26Twes	HAPLN1	5	82940335	82940335	C	T	236	0.34
L26Twes	TMEM161B	5	87493539	87493539	T	A	65	0.123
L26Twes	FKBP9	7	32997242	32997242	G	C	134	0.216
L26Twes	CPA5	7	129999467	129999467	C	A	73	0.466
L26Twes	SEMA3A	7	83758469	83758469	A	T	66	0.061
L26Twes	HOOK3	8	42841916	42841916	A	C	95	0.095
L26Twes	NECAB1	8	91962103	91962103	T	C	72	0.333
L26Twes	SLC20A2	8	42275476	42275476	C	A	26	0.269
L26Twes	SPATA31D1	9	84605686	84605686	A	T	138	0.391
L26Twes	CUBN	10	17127620	17127620	G	T	40	0.225
L26Twes	MLLT10	10	21827797	21827797	T	C	63	0.413
L26Twes	SUV420H1	11	67925334	67925334	C	A	24	0.167
L26Twes	UTP20	12	101701965	101701966	-	GATGGGC	37	0.351
L26Twes	RB1	13	48881489	48881489	A	T	26	0.231
L26Twes	RB1	13	48881499	48881499	C	G	23	0.217
L26Twes	EML1	14	100377813	100377813	C	G	116	0.164
L26Twes	EML1	14	100377790	100377802	GGCCCATGAGGGT	-	175	0.126
L26Twes	EXOC3L4	14	103568499	103568499	G	A	415	0.195
L26Twes	GABRA5	15	27160008	27160008	G	T	84	0.345
L26Twes	EHD4	15	42211479	42211479	T	C	78	0.372
L26Twes	TMC7	16	19020608	19020608	A	G	128	0.398
L26Twes	VPS35	16	46694389	46694389	G	A	21	0.476
L26Twes	TMC5	16	19451887	19451887	G	A	47	0.106
L26Twes	OR1G1	17	3030550	3030550	A	T	51	0.373
L26Twes	MYO1D	17	31048135	31048135	G	A	84	0.262
L26Twes	TP53	17	7572986	7572986	G	A	21	0.429
L26Twes	COPRS	17	30186216	30186216	C	A	66	0.182
L26Twes	SLC7A9	19	33350866	33350866	G	C	64	0.531
L26Twes	LGI4	19	35617520	35617520	T	G	169	0.473
L26Twes	LGI4	19	35617557	35617557	T	G	121	0.471
L26Twes	LGI4	19	35617603	35617604	-	C	109	0.367
L26Twes	LGI4	19	35617644	35617649	CCAGCA	-	97	0.32
L26Twes	PSG6	19	43411187	43411187	T	A	20	0.55
L26Twes	PAK7	20	9546716	9546716	G	T	73	0.542
L26Twes	YTHDF1	20	61833718	61833718	G	A	195	0.385
L26Twes	MIS18A	21	33651136	33651137	TG	-	317	0.243
L26Twes	TUBGCP6	22	50658928	50658928	T	A	63	0.27
L27Twes	PANK4	1	2452577	2452577	T	A	61	0.23
L27Twes	EPHB2	1	23236884	23236884	G	T	134	0.104
L27Twes	PLXNA2	1	208213046	208213046	T	A	116	0.113
L27Twes	DNAJC11	1	6704682	6704682	T	A	95	0.105
L27Twes	TINAGL1	1	32050750	32050750	A	T	316	0.073
L27Twes	CSMD2	1	34401519	34401519	A	T	119	0.092
L27Twes	C8A	1	57378113	57378113	T	C	153	0.092
L27Twes	DNASE2B	1	84878204	84878204	T	A	41	0.22
L27Twes	OLFML3	1	114523984	114523984	A	T	299	0.218
L27Twes	SPTA1	1	158592984	158592984	T	A	111	0.108
L27Twes	CADM3	1	159170708	159170708	T	A	119	0.269
L27Twes	ZBTB37	1	173854961	173854961	G	T	254	0.198
L27Twes	IGFN1	1	201174240	201174240	C	T	48	0.188
L27Twes	USH2A	1	215848510	215848510	T	A	122	0.057
L27Twes	HIST3H2BB	1	228646211	228646211	A	T	138	0.072
L27Twes	TRIM46	1	155148118	155148118	A	C	111	0.09
L27Twes	OTOF	2	26698882	26698882	G	A	262	0.046
L27Twes	LRPPRC	2	44175600	44175600	T	A	68	0.147
L27Twes	KCNIP3	2	96047452	96047452	G	T	135	0.081
L27Twes	FER1L5	2	97350145	97350145	G	T	159	0.094
L27Twes	GALNT3	2	166606266	166606266	A	G	149	0.081
L27Twes	PLCL1	2	198949781	198949781	A	T	57	0.211
L27Twes	FZD7	2	202899774	202899774	T	C	544	0.105
L27Twes	SPAG16	2	215275013	215275013	G	A	208	0.091
L27Twes	CCDC108	2	219873812	219873812	A	T	84	0.131
L27Twes	DOCK10	2	225714288	225714288	A	T	238	0.05
L27Twes	MECOM	3	168838969	168838969	C	T	158	0.057
L27Twes	CTNNB1	3	41266098	41266098	A	G	163	0.123
L27Twes	VGLL3	3	87027787	87027787	T	C	274	0.091
L27Twes	ZBTB20	3	114070216	114070216	G	T	187	0.054
L27Twes	HGD	3	120389381	120389381	T	A	83	0.145
L27Twes	RABL3	3	120449635	120449635	C	T	116	0.069
L27Twes	TMEM207	3	190147460	190147460	A	T	189	0.116
L27Twes	WDR53	3	196287913	196287913	C	T	51	0.098
L27Twes	SLC35G2	3	136573916	136573916	T	A	34	0.147
L27Twes	MXD4	4	2254140	2254140	T	A	59	0.22
L27Twes	FRYL	4	48622723	48622723	T	A	45	0.156
L27Twes	NDST3	4	119064753	119064753	T	C	57	0.105
L27Twes	GLRA3	4	175649697	175649697	G	T	62	0.242
L27Twes	C5orf42	5	37183357	37183357	T	A	65	0.092
L27Twes	PJA2	5	108680490	108680490	C	T	58	0.155
L27Twes	YIPF5	5	143545166	143545166	T	A	183	0.164
L27Twes	MGAT1	5	180219503	180219503	T	A	792	0.231
L27Twes	STK10	5	171509467	171509467	G	A	52	0.096
L27Twes	PKHD1	6	51889949	51889949	A	C	121	0.19
L27Twes	GPRC6A	6	117130560	117130560	T	A	104	0.154
L27Twes	HIST1H4G	6	26247151	26247151	G	T	105	0.171
L27Twes	OR2H1	6	29429560	29429560	G	T	354	0.107
L27Twes	EYS	6	65622395	65622395	G	A	86	0.151
L27Twes	LOC101928601	6	78400373	78400373	A	G	109	0.073
L27Twes	LAMA2	6	129766850	129766850	G	A	120	0.067
L27Twes	DDX43	6	74104839	74104839	T	A	34	0.147
L27Twes	RNF216	7	5764957	5764957	T	A	108	0.074
L27Twes	VWDE	7	12409735	12409735	G	C	75	0.2
L27Twes	PDE1C	7	31904573	31904573	A	T	80	0.05
L27Twes	ELMO1	7	37136224	37136224	G	A	158	0.152
L27Twes	POM121C	7	75048603	75048603	C	T	311	0.058
L27Twes	IQUB	7	123097580	123097580	G	A	361	0.139
L27Twes	TBXAS1	7	139657547	139657547	A	T	125	0.2
L27Twes	TMEM178B	7	140912475	140912475	C	A	37	0.216
L27Twes	OR9A2	7	142723477	142723477	T	A	84	0.298
L27Twes	MYOM2	8	2033488	2033488	G	A	72	0.194
L27Twes	BLK	8	11418922	11418922	T	A	190	0.121
L27Twes	SLC18A1	8	20007195	20007195	A	T	96	0.167
L27Twes	AGPAT6	8	41466966	41466966	A	T	116	0.113
L27Twes	CSMD3	8	113564868	113564868	A	T	106	0.085
L27Twes	COL22A1	8	139737637	139737637	C	T	114	0.053
L27Twes	SLC52A2	8	145584461	145584461	A	T	173	0.116
L27Twes	NUDT2	9	34343296	34343296	A	G	92	0.196
L27Twes	GFI1B	9	135864517	135864517	T	A	168	0.232
L27Twes	CAAP1	9	26887393	26887393	G	T	69	0.275
L27Twes	FAM206A	9	111696779	111696779	C	G	464	0.032
L27Twes	GBGT1	9	136029631	136029631	T	A	130	0.2
L27Twes	KCNMA1	10	79397364	79397364	C	T	166	0.06
L27Twes	AP5B1	11	65545991	65545991	T	A	285	0.211
L27Twes	NUP98	11	3765839	3765839	T	A	136	0.051
L27Twes	RIC3	11	8132478	8132478	C	T	73	0.178
L27Twes	PAK1	11	77048423	77048423	T	A	96	0.083
L27Twes	EXPH5	11	108384323	108384323	G	C	67	0.194
L27Twes	CCDC15	11	124824684	124824684	C	T	290	0.11
L27Twes	GALNT8	12	4872419	4872419	A	T	77	0.091
L27Twes	SLC2A3	12	8074049	8074049	T	C	136	0.103
L27Twes	TAS2R42	12	11339402	11339402	G	C	83	0.108
L27Twes	GRIN2B	12	13715809	13715809	A	T	143	0.119
L27Twes	FMNL3	12	50100882	50100882	T	A	563	0.117
L27Twes	IL23A	12	56733512	56733512	A	T	57	0.123
L27Twes	PIP4K2C	12	57995388	57995388	A	T	165	0.061
L27Twes	NOS1	12	117698347	117698347	A	T	92	0.098
L27Twes	ULK1	12	132379658	132379658	G	T	464	0.166
L27Twes	SETDB2	13	50055114	50055114	A	G	122	0.123
L27Twes	CCDC168	13	103384012	103384012	T	A	77	0.26
L27Twes	MPHOSPH8	13	20235853	20235853	A	G	120	0.083
L27Twes	KLHL1	13	70370971	70370971	C	A	45	0.111
L27Twes	TMTC4	13	101287367	101287367	C	T	61	0.197
L27Twes	ADAM20	14	70991200	70991200	T	A	91	0.165
L27Twes	MARK3	14	103871568	103871568	A	T	80	0.125
L27Twes	UNC13C	15	54556582	54556582	T	G	115	0.096
L27Twes	IGDCC4	15	65676629	65676629	G	T	73	0.082
L27Twes	SKOR1	15	68118272	68118272	A	T	152	0.099
L27Twes	LINGO1	15	77907995	77907995	G	A	1483	0.071
L27Twes	ACAN	15	89401746	89401746	A	T	126	0.143
L27Twes	GRIN2A	16	9923489	9923489	T	A	115	0.167
L27Twes	AMFR	16	56419844	56419844	T	A	94	0.245
L27Twes	PRSS21	16	2871445	2871445	T	A	130	0.07
L27Twes	EMP2	16	10637498	10637498	T	A	66	0.076
L27Twes	SHCBP1	16	46638225	46638225	T	C	30	0.167
L27Twes	CCDC102A	16	57549341	57549341	T	A	88	0.068
L27Twes	TP53	17	7579358	7579358	C	A	46	0.174
L27Twes	WNT9B	17	44952613	44952613	G	A	137	0.109
L27Twes	FAM117A	17	47797773	47797773	T	A	88	0.148
L27Twes	KCTD1	18	24128146	24128146	G	A	158	0.158
L27Twes	ONECUT2	18	55143902	55143902	G	T	130	0.208
L27Twes	TCF4	18	53298559	53298559	T	C	84	0.06
L27Twes	RYR1	19	38968481	38968481	G	-	112	0.134
L27Twes	ZNF880	19	52887944	52887944	C	A	92	0.185
L27Twes	ZNF556	19	2878226	2878226	C	A	130	0.092
L27Twes	CHAF1A	19	4432036	4432036	C	T	188	0.223
L27Twes	SEMA6B	19	4555530	4555530	C	A	191	0.094
L27Twes	PTPRS	19	5243980	5243980	A	T	491	0.094
L27Twes	MUC16	19	9046392	9046392	T	A	244	0.193
L27Twes	SYDE1	19	15220074	15220074	G	T	206	0.112
L27Twes	FCGBP	19	40354355	40354355	A	T	146	0.199
L27Twes	NLRP4	19	56382293	56382293	C	A	207	0.121
L27Twes	NLRP4	19	56382347	56382347	T	A	179	0.078
L27Twes	ICAM4	19	10398859	10398859	G	C	84	0.084
L27Twes	FOXS1	20	30432957	30432957	C	T	368	0.079
L27Twes	TPD52L2	20	62500712	62500712	A	G	97	0.247
L27Twes	IGLV1-40	22	22764478	22764478	A	T	101	0.248
L27Twes	ASPHD2	22	26830246	26830246	G	A	380	0.161
L27Twes	KAL1	X	8555945	8555945	A	T	37	0.216
L29Twes	TAS1R2	1	19168279	19168279	A	G	194	0.124
L29Twes	ZNF683	1	26691558	26691558	G	T	93	0.108
L29Twes	RCC1	1	28857089	28857089	C	A	321	0.131
L29Twes	HMCN1	1	185970561	185970561	G	T	35	0.171
L29Twes	RGS13	1	192613505	192613505	A	G	31	0.129
L29Twes	IPO9	1	201832608	201832608	G	A	60	0.133
L29Twes	ALK	2	29416322	29416322	T	C	118	0.203
L29Twes	CFLAR	2	201994676	201994676	A	G	79	0.076
L29Twes	GRHL1	2	10139157	10139157	G	T	61	0.115
L29Twes	C2orf50	2	11273552	11273552	C	A	60	0.25
L29Twes	AFF3	2	100182027	100182027	C	A	30	0.2
L29Twes	HOXD13	2	176958082	176958082	C	T	438	0.162
L29Twes	USP34	2	61431709	61431709	C	T	17	0.412
L29Twes	CTNNB1	3	41266097	41266097	G	A	78	0.192
L29Twes	WDR6	3	49050837	49050837	G	T	56	0.196
L29Twes	HEMK1	3	50609634	50609634	A	G	69	0.072
L29Twes	DNAH1	3	52366194	52366194	C	T	89	0.225
L29Twes	PARP14	3	122418590	122418590	A	G	41	0.171
L29Twes	COL6A5	3	130141628	130141628	T	G	52	0.192
L29Twes	PLD1	3	171362733	171362733	T	A	57	0.123
L29Twes	WDR53	3	196288124	196288124	T	C	60	0.133
L29Twes	PCDHGC5	5	140870935	140870935	A	C	75	0.2
L29Twes	OTP	5	76932866	76932866	C	G	237	0.143
L29Twes	PLEKHG1	6	151152102	151152102	C	T	51	0.216
L29Twes	FBXO9	6	52958345	52958345	A	T	25	0.24
L29Twes	SYNE1	6	152806043	152806043	G	T	27	0.222
L29Twes	KIFC2	8	145693097	145693097	C	A	66	0.348
L29Twes	PKHD1L1	8	110442242	110442242	G	T	56	0.161
L29Twes	ZNF250	8	146107688	146107688	T	C	115	0.113
L29Twes	PTPRD	9	8484222	8484222	C	A	45	0.133
L29Twes	TSC1	9	135796749	135796749	C	A	54	0.241
L29Twes	BNC2	9	16436576	16436576	A	C	117	0.103
L29Twes	PNLIP	10	118313270	118313270	A	G	86	0.221
L29Twes	EFCAB4A	11	831117	831117	C	A	180	0.122
L29Twes	CD82	11	44639710	44639710	A	T	133	0.143
L29Twes	ZDHHC5	11	57440615	57440615	C	T	91	0.165
L29Twes	DUSP6	12	89743318	89743318	A	G	58	0.259
L29Twes	SCN8A	12	52082586	52082586	G	T	211	0.095
L29Twes	GLS2	12	56868437	56868437	A	G	51	0.137
L29Twes	NCOR2	12	124819759	124819759	G	-	84	0.119
L29Twes	CYP46A1	14	100192942	100192942	C	T	54	0.185
L29Twes	ALPK3	15	85411367	85411367	T	-	83	0.205
L29Twes	GABRB3	15	26793124	26793124	C	T	51	0.157
L29Twes	ZNF106	15	42734391	42734391	C	A	42	0.19
L29Twes	SMAD6	15	66995873	66995873	A	G	36	0.139
L29Twes	PGP	16	2264439	2264439	C	T	34	0.176
L29Twes	SPPL2C	17	43922517	43922517	G	A	83	0.229
L29Twes	MPO	17	56351017	56351017	C	T	146	0.096
L29Twes	ANKFY1	17	4088316	4088317	-	A	33	0.152
L29Twes	DMWD	19	46289175	46289175	T	C	492	0.12
L29Twes	NAPA	19	48018121	48018121	G	T	247	0.101
L29Twes	VSTM1	19	54561793	54561793	G	T	78	0.104
L29Twes	ZNF324B	19	58967870	58967870	G	A	476	0.124
L29Twes	C19orf67	19	14194131	14194131	G	A	67	0.06
L29Twes	RASIP1	19	49230297	49230297	C	A	42	0.095
L29Twes	SULF2	20	46365561	46365561	C	T	82	0.195
L29Twes	PCNT	21	47821576	47821576	G	T	77	0.195
L29Twes	AR	X	66931315	66931315	A	G	47	0.362
L29Twes	DMD	X	32383248	32383248	C	A	24	0.208
L30Twes	ISG20L2	1	156693947	156693947	T	C	237	0.14
L30Twes	AMPD1	1	115215797	115215797	G	T	102	0.069
L30Twes	INTS3	1	153740173	153740173	A	G	142	0.042
L30Twes	DCAF8	1	160208494	160208494	C	G	82	0.122
L30Twes	MIA3	1	222838773	222838773	G	C	146	0.075
L30Twes	WNT9A	1	228109418	228109418	A	C	194	0.036
L30Twes	OBSCN	1	228563849	228563849	C	G	162	0.037
L30Twes	UAP1	1	162567608	162567608	T	C	18	0.222
L30Twes	LOC388948	2	47044052	47044052	G	A	153	0.163
L30Twes	PPP1R21	2	48734448	48734448	A	G	80	0.062
L30Twes	IL1R2	2	102644816	102644816	T	A	193	0.098
L30Twes	NEB	2	152411444	152411444	C	T	221	0.109
L30Twes	ESPNL	2	239009193	239009193	C	T	318	0.138
L30Twes	HDLBP	2	242192411	242192411	T	A	59	0.153
L30Twes	HK2	2	75094807	75094807	C	T	57	0.07
L30Twes	ROBO1	3	78717328	78717329	-	A	93	0.204
L30Twes	WDR6	3	49049416	49049416	A	T	83	0.12
L30Twes	USP4	3	49322299	49322299	C	T	195	0.118
L30Twes	COL6A5	3	130095082	130095082	C	T	157	0.096
L30Twes	FNDC3B	3	171851290	171851290	G	T	53	0.113
L30Twes	CEP63	3	134251618	134251618	A	T	29	0.207
L30Twes	GLRB	4	158091773	158091773	A	T	129	0.171
L30Twes	WFS1	4	6290826	6290826	A	T	225	0.116
L30Twes	GABRA4	4	46976312	46976312	T	A	37	0.27
L30Twes	PCDH10	4	134073274	134073274	T	C	187	0.203
L30Twes	PLEKHG4B	5	169457	169457	G	A	99	0.222
L30Twes	ANKRD32	5	93990396	93990396	A	T	23	0.174
L30Twes	IYD	6	150715380	150715380	G	T	101	0.158
L30Twes	STMND1	6	17131035	17131035	A	G	49	0.102
L30Twes	ZNF76	6	35258149	35258149	A	T	74	0.068
L30Twes	KLC4	6	43029125	43029125	A	T	121	0.174
L30Twes	IGF2BP3	7	23383443	23383443	T	A	47	0.128
L30Twes	LRRC4	7	127670026	127670026	A	T	92	0.109
L30Twes	ATP6V0A4	7	138391389	138391389	C	A	113	0.08
L30Twes	CLEC2L	7	139208836	139208836	A	T	33	0.121
L30Twes	WDR60	7	158734712	158734712	G	A	139	0.051
L30Twes	ZNF804B	7	88963894	88963894	A	T	33	0.152
L30Twes	DLGAP2	8	1581073	1581073	T	A	479	0.134
L30Twes	ADAM18	8	39494831	39494831	C	A	40	0.1
L30Twes	DENND4C	9	19276333	19276333	G	T	97	0.093
L30Twes	GAS1	9	89560840	89560840	G	T	152	0.086
L30Twes	HNRNPF	10	43882528	43882528	A	C	230	0.152
L30Twes	ARMC4	10	28225746	28225746	T	A	81	0.099
L30Twes	COL17A1	10	105815675	105815675	T	A	26	0.231
L30Twes	PRLHR	10	120354198	120354198	A	G	444	0.043
L30Twes	ADM	11	10328054	10328054	A	C	193	0.052
L30Twes	API5	11	43351607	43351607	A	T	31	0.129
L30Twes	MS4A7	11	60156881	60156881	T	A	232	0.052
L30Twes	PCNXL3	11	65402512	65402512	A	T	122	0.123
L30Twes	PVRL1	11	119535927	119535927	C	A	158	0.114
L30Twes	MED13L	12	116421219	116421219	G	A	201	0.1
L30Twes	OAS2	12	113446945	113446945	G	T	60	0.1
L30Twes	CD163	12	7649588	7649588	A	G	80	0.062
L30Twes	ESPL1	12	53685539	53685539	C	A	147	0.102
L30Twes	AMER2	13	25745031	25745031	T	A	105	0.124
L30Twes	SPERT	13	46288348	46288348	G	T	81	0.111
L30Twes	TDP1	14	90429751	90429751	C	T	75	0.12
L30Twes	PLD4	14	105399233	105399233	T	A	166	0.09
L30Twes	JAG2	14	105615642	105615642	A	-	283	0.187
L30Twes	TRAV20	14	22509142	22509142	A	T	63	0.079
L30Twes	HDC	15	50534992	50534992	G	C	87	0.149
L30Twes	ACAN	15	89402650	89402650	T	A	79	0.165
L30Twes	MEIS2	15	37385832	37385832	T	C	78	0.064
L30Twes	LRRC36	16	67418874	67418874	T	A	159	0.145
L30Twes	ITGAD	16	31429454	31429454	A	T	33	0.152
L30Twes	TP53	17	7578524	7578524	G	C	78	0.064
L30Twes	C17orf97	17	260394	260394	G	T	110	0.182
L30Twes	KRT36	17	39645665	39645665	T	A	218	0.128
L30Twes	GPS1	17	80014538	80014538	A	G	113	0.088
L30Twes	GPS1	17	80014541	80014541	A	T	113	0.088
L30Twes	RBBP8	18	20572969	20572969	A	T	37	0.135
L30Twes	KIAA1468	18	59972684	59972684	A	T	145	0.131
L30Twes	KCTD15	19	34302366	34302366	T	A	765	0.162
L30Twes	PSMC4	19	40480333	40480333	T	C	218	0.197
L30Twes	ATP1A3	19	42471494	42471494	T	A	150	0.1
L30Twes	KDM4B	19	5131528	5131528	A	G	39	0.231
L30Twes	CNOT3	19	54656707	54656707	A	G	105	0.048
L30Twes	TMEM74B	20	1161770	1161770	A	G	308	0.153
L30Twes	BPIFB4	20	31671314	31671314	G	T	191	0.094
L30Twes	LBP	20	36993344	36993344	A	G	74	0.054
L30Twes	ERG	21	39755579	39755579	C	T	208	0.12
L30Twes	C21orf33	21	45560214	45560214	A	T	96	0.053
L30Twes	CHKB	22	51020721	51020721	T	A	142	0.099
L30Twes	RTDR1	22	23406114	23406114	G	A	87	0.046
L30Twes	CCDC134	22	42204996	42204996	C	G	51	0.078
L30Twes	VGLL1	X	135630879	135630879	T	A	130	0.256
L30Twes	PCDH19	X	99597052	99597052	T	A	54	0.204
L30Twes	TSPAN6	X	99885800	99885800	C	G	52	0.192
L31Twes	TIE1	1	43788362	43788362	C	T	178	0.101
L31Twes	RPE65	1	68896746	68896746	A	G	113	0.15
L31Twes	KCNA10	1	111060034	111060034	T	C	257	0.128
L31Twes	EPHX4	1	92511101	92511101	G	T	122	0.057
L31Twes	CNIH3	1	224872541	224872541	G	A	313	0.045
L31Twes	ZMYM1	1	35578755	35578755	T	C	22	0.182
L31Twes	NCK2	2	106497999	106497999	T	A	100	0.07
L31Twes	GLI2	2	121740416	121740416	C	G	106	0.075
L31Twes	NLGN1	3	173997002	173997002	A	C	112	0.125
L31Twes	COL7A1	3	48630676	48630676	C	A	258	0.05
L31Twes	ABCC5	3	183706465	183706465	G	A	259	0.039
L31Twes	TRMT44	4	8469854	8469854	G	T	182	0.143
L31Twes	EPHA5	4	66230848	66230848	G	T	73	0.151
L31Twes	WDR36	5	110428101	110428101	G	A	278	0.054
L31Twes	TRPC7	5	135692930	135692930	T	C	288	0.045
L31Twes	HIST1H2BG	6	26216720	26216720	G	T	103	0.087
L31Twes	TCP10L2	6	167595212	167595212	G	T	67	0.06
L31Twes	GTF3C5	9	135917559	135917559	G	T	277	0.051
L31Twes	CDHR1	10	85968034	85968034	G	T	382	0.105
L31Twes	EPC1	10	32560657	32560657	T	C	100	0.05
L31Twes	WDFY4	10	50018663	50018663	G	A	199	0.076
L31Twes	BICD1	12	32481127	32481127	C	A	272	0.114
L31Twes	GCN1L1	12	120615552	120615552	C	A	64	0.078
L31Twes	GAS6	13	114566604	114566604	C	G	125	0.04
L31Twes	STARD9	15	42981694	42981694	A	G	287	0.125
L31Twes	SENP8	15	72432295	72432295	G	T	55	0.091
L31Twes	KLHL25	15	86311453	86311453	G	C	352	0.045
L31Twes	ZNF174	16	3458680	3458680	G	A	65	0.092
L31Twes	P2RX5	17	3592891	3592891	G	T	206	0.165
L31Twes	TP53	17	7578457	7578457	C	A	113	0.15
L31Twes	SLFN13	17	33769179	33769179	G	T	231	0.061
L31Twes	NR1D1	17	38251218	38251218	T	G	358	0.087
L31Twes	STAT5A	17	40456594	40456608	TGACAGAGGAGAAGT	-	442	0.02
L31Twes	RBBP8	18	20516890	20516890	A	C	138	0.116
L31Twes	EEF2	19	3977347	3977347	T	C	151	0.093
L31Twes	PEG3	19	57327141	57327141	T	A	57	0.211
L31Twes	CEACAM21	19	42085886	42085886	A	G	134	0.045
L31Twes	SLC23A2	20	4880311	4880311	C	A	243	0.14
L31Twes	OGFR	20	61444079	61444079	A	G	147	0.048
L31Twes	GGA1	22	38014494	38014494	C	A	253	0.051
L32Twes	PTCHD2	1	11561159	11561159	A	G	59	0.424
L32Twes	EYA3	1	28362132	28362132	T	C	53	0.404
L32Twes	PTPN14	1	214638059	214638059	T	A	665	0.435
L32Twes	UBE2J2	1	1192600	1192600	T	A	57	0.246
L32Twes	CCDC27	1	3669170	3669170	C	A	240	0.2
L32Twes	NPHP4	1	6029228	6029228	T	A	196	0.286
L32Twes	FHAD1	1	15615989	15615989	A	T	91	0.253
L32Twes	HSPG2	1	22205146	22205146	T	A	89	0.135
L32Twes	EPHA8	1	22927935	22927935	T	A	117	0.205
L32Twes	MYOM3	1	24416153	24416153	T	A	196	0.291
L32Twes	ARID1A	1	27092770	27092776	GGACAAG	-	211	0.152
L32Twes	ARID1A	1	27100161	27100161	T	-	147	0.231
L32Twes	CSMD2	1	34049308	34049308	T	A	117	0.282
L32Twes	ZMYM4	1	35836079	35836080	-	A	92	0.315
L32Twes	RSPO1	1	38082249	38082249	C	G	88	0.227
L32Twes	HIVEP3	1	42048506	42048506	T	A	53	0.283
L32Twes	ERI3	1	44778854	44778854	T	A	90	0.3
L32Twes	HPDL	1	45793755	45793755	T	C	219	0.265
L32Twes	AGBL4	1	49056539	49056539	T	C	84	0.345
L32Twes	C1orf185	1	51613237	51613237	A	G	42	0.19
L32Twes	ORC1	1	52849204	52849204	T	A	101	0.257
L32Twes	LOC100131060	1	59359390	59359390	G	A	99	0.313
L32Twes	FOXD3	1	63789252	63789252	T	A	175	0.303
L32Twes	FOXD3	1	63789439	63789439	T	G	134	0.209
L32Twes	WLS	1	68603492	68603492	T	C	48	0.229
L32Twes	LRRC7	1	70225889	70225889	T	A	47	0.234
L32Twes	FPGT-TNNI3K	1	74819700	74819700	T	C	162	0.29
L32Twes	AK5	1	77752723	77752723	A	T	106	0.217
L32Twes	IFI44L	1	79101042	79101042	A	T	54	0.241
L32Twes	C1orf180	1	85097431	85097431	T	A	81	0.321
L32Twes	CLCA2	1	86916368	86916368	T	A	75	0.24
L32Twes	LMO4	1	87805842	87805842	A	T	35	0.229
L32Twes	CDC14A	1	100928412	100928412	A	T	144	0.273
L32Twes	EPS8L3	1	110301957	110301957	A	T	207	0.275
L32Twes	KCNA3	1	111216759	111216759	C	A	82	0.28
L32Twes	CD53	1	111435118	111435118	T	A	26	0.269
L32Twes	CD101	1	117552589	117552589	A	T	170	0.282
L32Twes	HSD3B1	1	120056546	120056546	T	A	139	0.317
L32Twes	TCHHL1	1	152058393	152058393	T	A	101	0.168
L32Twes	SPRR2G	1	153122489	153122489	G	A	42	0.31
L32Twes	ATP8B2	1	154313511	154313511	A	T	240	0.163
L32Twes	CLK2	1	155234284	155234284	T	A	167	0.365
L32Twes	BCAN	1	156617452	156617452	T	A	68	0.132
L32Twes	CD1D	1	158152101	158152101	G	A	125	0.144
L32Twes	CEP350	1	180062261	180062261	A	T	28	0.286
L32Twes	HMCN1	1	186077695	186077695	T	C	167	0.174
L32Twes	ASCL5	1	201084127	201084127	A	G	92	0.272
L32Twes	PKP1	1	201252933	201252933	A	T	216	0.421
L32Twes	NEK2	1	211836986	211836986	T	A	25	0.2
L32Twes	VASH2	1	213146175	213146175	T	A	167	0.132
L32Twes	PTPN14	1	214557274	214557274	T	A	339	0.215
L32Twes	CENPF	1	214815027	214815027	G	T	79	0.127
L32Twes	USH2A	1	216424395	216424395	A	G	56	0.268
L32Twes	CAPN8	1	223813584	223813584	T	A	27	0.259
L32Twes	LIN9	1	226455750	226455750	T	C	109	0.165
L32Twes	OBSCN	1	228434418	228434418	T	A	30	0.567
L32Twes	NTPCR	1	233113945	233113945	A	T	55	0.278
L32Twes	OR2T6	1	248551609	248551609	A	T	171	0.211
L32Twes	HCN3	1	155254342	155254342	G	T	37	0.216
L32Twes	CELA3B	1	22310215	22310215	C	A	67	0.149
L32Twes	IGFN1	1	201179108	201179108	T	A	109	0.156
L32Twes	TPO	2	1497579	1497579	A	C	97	0.247
L32Twes	MATN3	2	20205976	20205976	A	G	234	0.231
L32Twes	AGBL5	2	27290463	27290463	T	C	28	0.179
L32Twes	WDR43	2	29159791	29159791	A	T	37	0.243
L32Twes	GALNT14	2	31337627	31337627	T	A	104	0.288
L32Twes	BIRC6	2	32661162	32661162	A	T	141	0.149
L32Twes	LTBP1	2	33246099	33246099	T	A	199	0.261
L32Twes	PLEKHH2	2	43927504	43927504	T	A	72	0.306
L32Twes	BCL11A	2	60688491	60688491	A	T	84	0.202
L32Twes	CD207	2	71060838	71060838	A	T	41	0.22
L32Twes	SLC4A5	2	74477484	74477484	T	C	136	0.228
L32Twes	SEMA4F	2	74902110	74902110	A	T	183	0.29
L32Twes	CTNNA2	2	80085137	80085137	A	T	48	0.271
L32Twes	MAT2A	2	85770837	85770837	A	G	51	0.118
L32Twes	GGCX	2	85777829	85777829	C	A	74	0.216
L32Twes	RPIA	2	89034124	89034124	A	T	86	0.221
L32Twes	NCAPH	2	97031623	97031623	A	T	61	0.295
L32Twes	KIAA1211L	2	99411081	99411081	A	T	30	0.267
L32Twes	NCK2	2	106471706	106471706	A	T	52	0.288
L32Twes	ARHGEF4	2	131688607	131688607	A	T	76	0.25
L32Twes	LCT	2	136567404	136567404	A	C	112	0.205
L32Twes	LRP1B	2	141253317	141253317	A	T	29	0.483
L32Twes	MBD5	2	149247747	149247747	A	T	85	0.282
L32Twes	NEB	2	152432861	152432861	T	C	28	0.393
L32Twes	GALNT13	2	155102434	155102434	T	A	64	0.328
L32Twes	B3GALT1	2	168726492	168726492	T	A	31	0.258
L32Twes	B3GALT1	2	168726501	168726501	A	T	29	0.172
L32Twes	STK39	2	168812022	168812022	T	A	57	0.211
L32Twes	LRP2	2	170115672	170115672	A	T	38	0.211
L32Twes	CHRNA1	2	175618245	175618245	A	C	117	0.214
L32Twes	NFE2L2	2	178098807	178098807	T	C	129	0.209
L32Twes	COL3A1	2	189868458	189868458	A	T	46	0.239
L32Twes	ALS2	2	202626543	202626543	T	A	97	0.206
L32Twes	DYTN	2	207564594	207564594	T	A	40	0.275
L32Twes	VWC2L	2	215279178	215279178	A	T	90	0.256
L32Twes	SPEG	2	220347930	220347931	-	G	164	0.348
L32Twes	NYAP2	2	226447260	226447260	C	A	69	0.174
L32Twes	SLC16A14	2	230924020	230924020	T	A	58	0.241
L32Twes	SP110	2	231036800	231036800	C	T	138	0.239
L32Twes	COL6A3	2	238280963	238280963	C	-	358	0.257
L32Twes	PER2	2	239160320	239160320	A	T	320	0.234
L32Twes	XIRP2	2	168100093	168100093	A	T	23	0.174
L32Twes	COL6A3	2	238234308	238234308	A	T	19	0.421
L32Twes	CTNNB1	3	41266098	41266098	A	G	148	0.358
L32Twes	EDEM1	3	5229918	5229918	A	G	624	0.279
L32Twes	ATP2B2	3	10387106	10387106	C	G	75	0.227
L32Twes	SLC6A6	3	14520031	14520031	T	A	62	0.226
L32Twes	TBC1D5	3	17333413	17333413	T	A	120	0.208
L32Twes	EPM2AIP1	3	37033613	37033613	T	A	44	0.205
L32Twes	SCN5A	3	38648212	38648212	A	T	155	0.219
L32Twes	SCN10A	3	38812891	38812891	A	T	56	0.286
L32Twes	ZNF501	3	44776625	44776625	A	T	115	0.2
L32Twes	CCR2	3	46399023	46399023	T	A	25	0.32
L32Twes	LTF	3	46497414	46497414	T	A	214	0.271
L32Twes	COL7A1	3	48629663	48629663	T	A	168	0.28
L32Twes	NCKIPSD	3	48717557	48717557	T	A	232	0.306
L32Twes	QRICH1	3	49094956	49094956	T	A	60	0.333
L32Twes	GNAI2	3	50264578	50264578	T	A	249	0.281
L32Twes	ZMYND10	3	50379910	50379910	A	C	147	0.299
L32Twes	PCBP4	3	51994041	51994041	T	C	159	0.226
L32Twes	HTR1F	3	88040539	88040539	A	T	109	0.284
L32Twes	CD200R1L	3	112546005	112546005	A	T	32	0.281
L32Twes	CD200R1	3	112649976	112649976	T	A	76	0.263
L32Twes	LSAMP	3	116163806	116163806	T	A	315	0.263
L32Twes	EAF2	3	121575874	121575874	A	T	34	0.206
L32Twes	SLC41A3	3	125741704	125741704	T	A	44	0.25
L32Twes	ZXDC	3	126194501	126194501	T	A	43	0.256
L32Twes	ISY1-RAB43	3	128879818	128879818	T	C	78	0.192
L32Twes	H1FOO	3	129268084	129268084	A	T	30	0.267
L32Twes	CEP63	3	134264499	134264499	A	T	109	0.22
L32Twes	RBP1	3	139257726	139257726	A	G	120	0.192
L32Twes	PLSCR5	3	146311823	146311823	A	G	166	0.211
L32Twes	ANKUB1	3	149485266	149485266	T	C	170	0.294
L32Twes	IGSF10	3	151165716	151165716	T	A	32	0.281
L32Twes	ECT2	3	172525658	172525658	A	T	112	0.286
L32Twes	NLGN1	3	173322407	173322407	A	T	133	0.218
L32Twes	ABCF3	3	183906006	183906006	A	T	150	0.213
L32Twes	ATP13A5	3	193007741	193007741	T	A	65	0.185
L32Twes	OPA1	3	193332829	193332829	A	T	76	0.171
L32Twes	KCNH8	3	19556914	19556914	C	A	16	0.312
L32Twes	RTP2	3	187416675	187416675	A	T	33	0.364
L32Twes	EDNRA	4	148406874	148406874	T	A	80	0.237
L32Twes	WHSC1	4	1952812	1952812	C	T	125	0.208
L32Twes	ZBTB49	4	4301652	4301652	A	T	86	0.279
L32Twes	TBC1D1	4	38051402	38051402	G	A	174	0.213
L32Twes	LPHN3	4	62775363	62775363	A	T	150	0.293
L32Twes	STAP1	4	68472043	68472043	G	A	42	0.238
L32Twes	UGT2A2	4	70505309	70505309	A	T	45	0.222
L32Twes	MTHFD2L	4	75040391	75040391	A	T	55	0.291
L32Twes	DSPP	4	88535047	88535047	A	T	70	0.343
L32Twes	HERC5	4	89400502	89400502	A	T	45	0.244
L32Twes	GRID2	4	94376875	94376875	T	A	203	0.192
L32Twes	TET2	4	106180882	106180882	A	T	57	0.158
L32Twes	KIAA1109	4	123274187	123274187	G	A	50	0.3
L32Twes	INTU	4	128635109	128635109	A	T	55	0.364
L32Twes	MAML3	4	140811934	140811934	T	A	62	0.226
L32Twes	C4orf51	4	146651042	146651042	A	T	69	0.217
L32Twes	PET112	4	152629194	152629194	C	T	127	0.291
L32Twes	ADAMTS12	5	33576430	33576430	G	A	94	0.277
L32Twes	NIM1	5	43280304	43280304	T	C	189	0.302
L32Twes	IL31RA	5	55147460	55147460	T	A	103	0.252
L32Twes	SEMA6A	5	115782668	115782668	A	T	139	0.21
L32Twes	CEP120	5	122714055	122714055	T	G	56	0.125
L32Twes	NME5	5	137464237	137464237	T	A	44	0.159
L32Twes	BRD8	5	137481508	137481508	A	C	48	0.104
L32Twes	PCDHA5	5	140201429	140201429	G	A	381	0.281
L32Twes	PCDHB2	5	140475289	140475289	A	T	44	0.273
L32Twes	FAT2	5	150885361	150885361	G	A	121	0.149
L32Twes	GRIA1	5	153030076	153030076	T	A	81	0.247
L32Twes	ATP10B	5	160114827	160114827	A	T	108	0.315
L32Twes	GABRA1	5	161277850	161277850	T	C	72	0.194
L32Twes	STK10	5	171509975	171509975	T	A	44	0.227
L32Twes	DRD1	5	174868862	174868862	T	A	61	0.23
L32Twes	DRD1	5	174868864	174868864	C	A	61	0.23
L32Twes	N4BP3	5	177548348	177548348	T	A	166	0.277
L32Twes	PDE4D	5	59189262	59189262	G	T	42	0.262
L32Twes	AQPEP	5	115346584	115346584	T	C	18	0.278
L32Twes	PCDHGA3	5	140723911	140723911	T	A	15	0.4
L32Twes	PSMB1	6	170852812	170852812	T	A	80	0.412
L32Twes	LRRC16A	6	25450565	25450565	A	T	64	0.25
L32Twes	OR2W1	6	29012418	29012418	A	T	58	0.155
L32Twes	OR5V1	6	29323119	29323119	A	T	68	0.191
L32Twes	ZFP57	6	29641149	29641149	T	A	271	0.317
L32Twes	ABCF1	6	30553924	30553924	A	T	89	0.213
L32Twes	RAB44	6	36690309	36690309	A	T	108	0.278
L32Twes	CPNE5	6	36713231	36713231	C	T	51	0.275
L32Twes	RNF8	6	37349116	37349116	T	C	130	0.246
L32Twes	TREML2	6	41168740	41168740	G	A	58	0.241
L32Twes	GNMT	6	42928641	42928641	A	T	45	0.2
L32Twes	AARS2	6	44269203	44269203	T	A	143	0.273
L32Twes	TNFRSF21	6	47202516	47202516	T	A	27	0.222
L32Twes	PKHD1	6	51921771	51921771	T	A	55	0.273
L32Twes	KHDRBS2	6	62442666	62442666	A	T	32	0.312
L32Twes	IBTK	6	82933303	82933304	-	A	324	0.25
L32Twes	SIM1	6	100897566	100897566	T	A	59	0.373
L32Twes	CLVS2	6	123384854	123384854	G	A	37	0.324
L32Twes	TAAR6	6	132892116	132892116	A	G	23	0.391
L32Twes	NMBR	6	142396927	142396927	T	A	108	0.213
L32Twes	LATS1	6	150022994	150022994	T	A	25	0.24
L32Twes	AKAP12	6	151672161	151672161	G	A	96	0.208
L32Twes	SYNE1	6	152668271	152668271	T	A	39	0.256
L32Twes	OPRM1	6	154412447	154412447	C	G	52	0.192
L32Twes	TMEM181	6	159028373	159028373	A	G	141	0.277
L32Twes	RPS6KA2	6	167040459	167040460	AC	-	174	0.207
L32Twes	CYTH3	7	6226683	6226683	T	A	62	0.242
L32Twes	ABCB5	7	20792986	20792986	T	A	86	0.212
L32Twes	GHRHR	7	31008480	31008480	T	A	62	0.242
L32Twes	AMPH	7	38424423	38424423	T	A	103	0.233
L32Twes	TBRG4	7	45141154	45141154	G	A	59	0.339
L32Twes	COBL	7	51111326	51111326	T	A	291	0.282
L32Twes	TMEM248	7	66415962	66415962	A	T	23	0.478
L32Twes	NPTX2	7	98257864	98257864	G	C	201	0.234
L32Twes	LAMB1	7	107596023	107596023	G	A	103	0.359
L32Twes	CTTNBP2	7	117385911	117385911	T	A	78	0.179
L32Twes	FEZF1	7	121942225	121942225	A	T	139	0.288
L32Twes	GRM8	7	126249452	126249452	T	A	65	0.169
L32Twes	PLXNA4	7	132192855	132192855	A	T	279	0.258
L32Twes	TPK1	7	144345928	144345928	G	T	21	0.19
L32Twes	WDR86	7	151092870	151092870	A	T	47	0.191
L32Twes	C7orf66	7	108524483	108524483	A	G	47	0.213
L32Twes	MYOM2	8	1998896	1998896	G	T	93	0.315
L32Twes	TNKS	8	9623907	9623907	A	T	128	0.336
L32Twes	C8orf74	8	10555151	10555151	T	A	112	0.241
L32Twes	XKR6	8	10755713	10755713	A	T	113	0.23
L32Twes	MTUS1	8	17612928	17612928	T	A	90	0.333
L32Twes	FAM160B2	8	21959286	21959286	A	T	187	0.294
L32Twes	ADAMDEC1	8	24256460	24256460	T	A	140	0.307
L32Twes	ZMAT4	8	40532318	40532318	T	A	200	0.205
L32Twes	ANK1	8	41553932	41553932	C	A	114	0.254
L32Twes	UBE2V2	8	48955626	48955626	A	T	136	0.397
L32Twes	PXDNL	8	52370072	52370072	T	A	105	0.229
L32Twes	PXDNL	8	52384855	52384855	C	A	73	0.151
L32Twes	OPRK1	8	54147589	54147589	A	T	104	0.24
L32Twes	XKR4	8	56436163	56436163	A	T	97	0.196
L32Twes	CHD7	8	61712945	61712945	A	T	107	0.168
L32Twes	ARFGEF1	8	68188266	68188266	T	A	25	0.28
L32Twes	PREX2	8	68939503	68939503	A	C	167	0.311
L32Twes	ZFHX4	8	77617240	77617240	A	T	49	0.146
L32Twes	ATP6V0D2	8	87162364	87162364	T	A	34	0.412
L32Twes	DPY19L4	8	95774058	95774058	A	T	40	0.225
L32Twes	TSPYL5	8	98289675	98289675	T	A	277	0.372
L32Twes	POP1	8	99148848	99148848	A	T	30	0.2
L32Twes	GRHL2	8	102661660	102661660	A	T	318	0.261
L32Twes	PKHD1L1	8	110476613	110476613	A	T	46	0.348
L32Twes	CSMD3	8	113418932	113418932	T	C	55	0.473
L32Twes	EPPK1	8	144940682	144940682	T	A	684	0.041
L32Twes	RECQL4	8	145741799	145741799	T	A	239	0.331
L32Twes	SDR16C5	8	57219287	57219287	T	A	17	0.294
L32Twes	GLIS3	9	4117854	4117854	G	A	435	0.244
L32Twes	JAK2	9	5123029	5123029	A	T	42	0.238
L32Twes	SH3GL2	9	17787448	17787448	A	T	40	0.275
L32Twes	IFNW1	9	21141327	21141327	A	T	91	0.176
L32Twes	MTAP	9	21859416	21859416	A	T	51	0.275
L32Twes	CDKN2A	9	21971209	21971209	T	A	178	0.27
L32Twes	ELAVL2	9	23701543	23701543	T	A	99	0.263
L32Twes	LINGO2	9	27949669	27949669	T	A	215	0.214
L32Twes	C9orf131	9	35044390	35044390	T	A	123	0.187
L32Twes	TRPM3	9	73250149	73250149	T	A	51	0.196
L32Twes	TMC1	9	75407173	75407173	A	T	76	0.237
L32Twes	SPATA31C2	9	90744788	90744788	A	T	411	0.219
L32Twes	INVS	9	103062934	103062935	-	A	158	0.259
L32Twes	MURC	9	103340661	103340661	A	T	48	0.229
L32Twes	PAPPA	9	119028159	119028159	A	T	25	0.32
L32Twes	DENND1A	9	126145978	126145978	C	A	67	0.313
L32Twes	SPTAN1	9	131346111	131346111	A	C	78	0.282
L32Twes	KCNT1	9	138646984	138646984	T	A	59	0.237
L32Twes	CAMSAP1	9	138713425	138713425	T	A	265	0.245
L32Twes	PNPLA7	9	140435176	140435176	T	A	206	0.257
L32Twes	ADARB2	10	1405462	1405462	C	A	47	0.255
L32Twes	TUBAL3	10	5436274	5436274	T	A	110	0.264
L32Twes	ITIH5	10	7697607	7697607	A	T	50	0.163
L32Twes	SEPHS1	10	13371703	13371703	C	-	65	0.292
L32Twes	MYO3A	10	26310451	26310451	A	T	201	0.209
L32Twes	MYO3A	10	26459357	26459357	A	T	66	0.197
L32Twes	NPY4R	10	47087748	47087748	A	T	94	0.053
L32Twes	DRGX	10	50594541	50594541	T	A	37	0.243
L32Twes	TMEM26	10	63191059	63191059	T	A	159	0.296
L32Twes	CTNNA3	10	69366780	69366780	T	C	72	0.361
L32Twes	ZMIZ1	10	81037004	81037004	A	T	43	0.186
L32Twes	EXOC6	10	94733913	94733913	A	T	62	0.306
L32Twes	HELLS	10	96353352	96353352	A	G	76	0.368
L32Twes	NKX2-3	10	101295011	101295011	A	T	241	0.203
L32Twes	PITX3	10	103990756	103990761	GCACCA	-	246	0.179
L32Twes	CALHM3	10	105233080	105233080	T	A	119	0.21
L32Twes	PNLIPRP1	10	118360711	118360711	C	T	113	0.133
L32Twes	CTBP2	10	126686610	126686610	T	A	27	0.296
L32Twes	C10orf90	10	128149987	128149987	T	A	170	0.218
L32Twes	MKI67	10	129910020	129910020	T	G	82	0.22
L32Twes	PITX3	10	103990764	103990764	C	T	150	0.193
L32Twes	FAT3	11	92590482	92590482	A	T	114	0.211
L32Twes	KMT2A	11	118344029	118344029	A	T	52	0.212
L32Twes	ATHL1	11	294676	294676	A	T	156	0.301
L32Twes	ANO9	11	428527	428527	A	T	107	0.243
L32Twes	MUC6	11	1031823	1031823	T	A	329	0.195
L32Twes	BRSK2	11	1466642	1466642	T	A	248	0.226
L32Twes	OR56A1	11	6048636	6048636	C	G	143	0.196
L32Twes	APBB1	11	6422635	6422635	G	A	133	0.301
L32Twes	HPX	11	6461459	6461459	T	A	185	0.222
L32Twes	DCHS1	11	6648652	6648652	A	T	168	0.256
L32Twes	DCHS1	11	6662753	6662753	A	T	34	0.353
L32Twes	OR6A2	11	6816273	6816273	A	T	46	0.152
L32Twes	MPPED2	11	30601847	30601847	G	T	46	0.174
L32Twes	OR5M9	11	56230385	56230385	A	G	62	0.274
L32Twes	PRG3	11	57144348	57144348	T	A	34	0.324
L32Twes	TMEM109	11	60689261	60689261	A	T	68	0.279
L32Twes	TMEM132A	11	60697999	60697999	G	T	75	0.213
L32Twes	VPS37C	11	60906273	60906273	T	A	86	0.186
L32Twes	PGA5	11	61018679	61018679	G	T	112	0.277
L32Twes	MAP3K11	11	65375459	65375459	C	T	137	0.27
L32Twes	SHANK2	11	70742633	70742633	T	A	37	0.243
L32Twes	SHANK2	11	70829933	70829933	T	A	168	0.25
L32Twes	NAALAD2	11	89880598	89880598	A	T	89	0.157
L32Twes	KBTBD3	11	105924194	105924194	T	A	42	0.19
L32Twes	ATM	11	108214045	108214045	A	G	124	0.234
L32Twes	DSCAML1	11	117332219	117332219	T	C	90	0.222
L32Twes	SCN2B	11	118037688	118037688	C	G	79	0.203
L32Twes	BCL9L	11	118773196	118773196	C	T	97	0.196
L32Twes	TECTA	11	120983919	120983919	G	C	79	0.253
L32Twes	SORL1	11	121416072	121416072	A	T	212	0.209
L32Twes	ESAM	11	124626495	124626495	T	A	67	0.194
L32Twes	PKNOX2	11	125298972	125298972	A	T	153	0.242
L32Twes	E2F7	12	77421720	77421720	T	G	90	0.404
L32Twes	VEZT	12	95694351	95694351	A	T	65	0.415
L32Twes	ANKS1B	12	99225845	99225845	C	T	55	0.418
L32Twes	A2ML1	12	8994106	8994106	T	A	94	0.234
L32Twes	TAS2R9	12	10962371	10962371	A	C	48	0.167
L32Twes	SYT10	12	33579151	33579151	A	G	100	0.17
L32Twes	SCAF11	12	46321724	46321725	CT	-	40	0.35
L32Twes	COL2A1	12	48370338	48370338	C	T	87	0.264
L32Twes	SLC11A2	12	51390719	51390719	T	A	96	0.198
L32Twes	MFSD5	12	53647947	53647947	A	T	111	0.288
L32Twes	HOXC11	12	54367258	54367258	A	T	151	0.397
L32Twes	NCKAP1L	12	54911315	54911315	A	T	31	0.258
L32Twes	GLI1	12	57865105	57865105	A	T	42	0.357
L32Twes	GNS	12	65141613	65141613	G	T	51	0.255
L32Twes	NUP107	12	69090640	69090640	A	T	40	0.25
L32Twes	PTPRB	12	71002974	71002974	A	T	120	0.267
L32Twes	NAV3	12	78400799	78400799	T	A	52	0.231
L32Twes	PTPRQ	12	80904175	80904175	A	T	102	0.147
L32Twes	EEA1	12	93175880	93175880	T	A	31	0.387
L32Twes	C12orf55	12	96970456	96970456	A	T	41	0.098
L32Twes	BTBD11	12	108013886	108013886	A	T	108	0.185
L32Twes	DAO	12	109283982	109283982	A	T	40	0.4
L32Twes	CCDC60	12	119916969	119916969	A	T	59	0.237
L32Twes	ABCB9	12	123419906	123419906	T	G	50	0.3
L32Twes	CHFR	12	133433187	133433187	T	A	123	0.285
L32Twes	XPO4	13	21436945	21436945	T	A	95	0.263
L32Twes	NBEA	13	36229811	36229811	G	A	127	0.386
L32Twes	ALG5	13	37524149	37524149	T	A	53	0.17
L32Twes	TRPC4	13	38237812	38237812	C	-	129	0.264
L32Twes	AKAP11	13	42873654	42873655	-	A	73	0.26
L32Twes	ATP7B	13	52520554	52520554	T	A	151	0.252
L32Twes	SPRY2	13	80911001	80911001	C	G	167	0.337
L32Twes	DOCK9	13	99457297	99457297	T	A	24	0.208
L32Twes	NALCN	13	101844278	101844278	A	T	134	0.216
L32Twes	TRPC4	13	38237814	38237814	A	T	84	0.262
L32Twes	RNASE9	14	21024921	21024921	T	C	34	0.324
L32Twes	TRAJ4	14	23011186	23011186	A	T	229	0.21
L32Twes	CEBPE	14	23586752	23586752	A	T	126	0.175
L32Twes	CMTM5	14	23848252	23848252	T	A	53	0.208
L32Twes	MYH7	14	23895263	23895263	T	A	46	0.261
L32Twes	PRKD1	14	30047485	30047485	A	T	36	0.278
L32Twes	NID2	14	52534749	52534749	G	A	129	0.31
L32Twes	DACT1	14	59113595	59113595	A	T	141	0.326
L32Twes	PCNXL4	14	60591968	60591968	A	T	63	0.333
L32Twes	SYNE2	14	64484473	64484473	A	T	49	0.184
L32Twes	ZFYVE26	14	68219176	68219176	T	C	169	0.296
L32Twes	SIPA1L1	14	72090886	72090886	A	G	234	0.256
L32Twes	TTLL5	14	76286452	76286452	A	T	64	0.203
L32Twes	BCL11B	14	99641908	99641908	G	A	89	0.258
L32Twes	AMN	14	103396289	103396289	T	A	111	0.333
L32Twes	C14orf180	14	105054152	105054152	G	A	57	0.246
L32Twes	PLD4	14	105395642	105395642	A	T	52	0.288
L32Twes	KLHL28	14	45414402	45414402	T	A	19	0.263
L32Twes	HERC2	15	28380640	28380640	C	A	48	0.229
L32Twes	SPTBN5	15	42170582	42170582	T	A	85	0.259
L32Twes	STARD9	15	42961437	42961437	A	T	123	0.203
L32Twes	MAPK6	15	52356569	52356569	A	T	55	0.145
L32Twes	CSNK1G1	15	64496773	64496773	T	A	52	0.269
L32Twes	CSNK1G1	15	64506239	64506239	T	C	72	0.167
L32Twes	MAP2K5	15	67984882	67984882	A	T	36	0.111
L32Twes	CD276	15	73995400	73995400	A	T	109	0.229
L32Twes	SCAMP5	15	75305135	75305135	A	T	63	0.175
L32Twes	ANKRD34C	15	79586290	79586290	A	T	137	0.27
L32Twes	ACAN	15	89417097	89417097	T	A	72	0.194
L32Twes	BAIAP3	16	1392790	1392790	T	A	60	0.233
L32Twes	ABCA3	16	2331466	2331466	A	T	77	0.273
L32Twes	PRSS21	16	2871409	2871409	T	A	101	0.248
L32Twes	ZNF200	16	3283680	3283680	T	A	98	0.204
L32Twes	NAA60	16	3533423	3533423	A	T	83	0.265
L32Twes	C16orf90	16	3544815	3544815	C	T	29	0.276
L32Twes	SEPT12	16	4833521	4833521	T	A	238	0.224
L32Twes	ABCC1	16	16235059	16235059	A	T	140	0.243
L32Twes	ABCC6	16	16257001	16257001	T	A	74	0.392
L32Twes	GP2	16	20334253	20334253	T	A	38	0.184
L32Twes	DNAH3	16	21063010	21063010	G	A	51	0.196
L32Twes	TMEM159	16	21181774	21181774	A	T	60	0.15
L32Twes	CACNG3	16	24372717	24372717	G	A	68	0.118
L32Twes	ZNF843	16	31447190	31447190	T	A	127	0.26
L32Twes	ARMC5	16	31476445	31476445	A	T	52	0.288
L32Twes	ADCY7	16	50332813	50332813	A	T	169	0.337
L32Twes	AMFR	16	56403226	56403226	T	A	68	0.176
L32Twes	CNOT1	16	58609035	58609035	T	A	40	0.375
L32Twes	CENPT	16	67865658	67865658	T	A	103	0.184
L32Twes	SLC12A4	16	67984564	67984564	G	C	100	0.29
L32Twes	SLC12A4	16	67988544	67988544	A	G	96	0.188
L32Twes	DHX38	16	72137044	72137044	C	G	119	0.244
L32Twes	PLCG2	16	81891955	81891955	T	A	148	0.216
L32Twes	ZNF469	16	88503652	88503652	A	T	45	0.156
L32Twes	LPCAT2	16	55613019	55613019	A	T	22	0.409
L32Twes	HYDIN	16	70928391	70928391	A	T	40	0.3
L32Twes	PPP1R1B	17	37786228	37786228	G	A	73	0.425
L32Twes	ITGAE	17	3643117	3643117	A	T	255	0.22
L32Twes	CAMKK1	17	3775884	3775884	C	T	91	0.242
L32Twes	INCA1	17	4892118	4892118	A	G	119	0.286
L32Twes	WSCD1	17	5984384	5984384	A	T	132	0.235
L32Twes	DLG4	17	7095212	7095212	A	T	149	0.215
L32Twes	MYH13	17	10253962	10253962	T	A	38	0.263
L32Twes	KIAA0100	17	26946718	26946718	T	C	56	0.304
[truncated: 3,703 more rows]

## Sheet: Table S5
Table S5. Personalized somatic mutations in tumor tissue and paired plasma by PPWES strategy
Patient_ID	Sample_ID	MutantFreq in tumor	Gene_Name	Chromosome	Start_position	End_position	Ref	Alt	depth (distinct coverage)	mutation frequency	ctDNA fraction
L104	L104H1wes	0.042	C10orf12	10	98743229	98743229	T	G	3856	0	0.00716
L104	L104H1wes	0.044	OR4X2	11	48267330	48267330	G	C	3613	0.00111	0.00716
L104	L104H1wes	0.112	KIF26B	1	245772741	245772741	G	T	1525	0.00262	0.00716
L104	L104H1wes	0.044	ARID2	12	46243404	46243404	C	G	3394	0.00088	0.00716
L104	L104H1wes	0.104	TP53	17	7578552	7578552	G	C	3195	0.00188	0.00716
L104	L104H1wes	0.07	KLHL17	1	900399	900399	A	C	3563	0.00056	0.00716
L104	L104H1wes	0.042	LRP1B	2	141747161	141747161	G	T	3480	0.00287	0.00716
L104	L104H1wes	0.147	GALNT15	3	16217139	16217139	G	A	2035	0	0.00716
L104	L104H1wes	0.039	MECOM	3	168834113	168834113	G	C	3013	0.00133	0.00716
L104	L104H1wes	0.052	CNTN4	3	3081727	3081727	C	A	3249	0.00123	0.00716
L104	L104H1wes	0.053	TRRAP	7	98592225	98592225	C	T	3175	0	0.00716
L104	L104H1wes	0.051	LRRCC1	8	86019547	86019547	C	T	1614	0	0.00716
L104	L104H1wes	0.086	OTC	X	38260681	38260681	G	T	1015	0.00197	0.00716
L104	L104H1wes	0.109	NHSL2	X	71360213	71360213	G	A	1301	0.00538	0.00716
L104	L104Qwes	0.042	C10orf12	10	98743229	98743229	T	G	24914	0	0.00831
L104	L104Qwes	0.044	OR4X2	11	48267330	48267330	G	C	24711	0.00113	0.00831
L104	L104Qwes	0.112	KIF26B	1	245772741	245772741	G	T	11875	0.00168	0.00831
L104	L104Qwes	0.044	ARID2	12	46243404	46243404	C	G	15599	0.00199	0.00831
L104	L104Qwes	0.104	TP53	17	7578552	7578552	G	C	21366	0.0008	0.00831
L104	L104Qwes	0.07	KLHL17	1	900399	900399	A	C	27265	0.00095	0.00831
L104	L104Qwes	0.042	LRP1B	2	141747161	141747161	G	T	21522	0.00316	0.00831
L104	L104Qwes	0.147	GALNT15	3	16217139	16217139	G	A	13955	0.00193	0.00831
L104	L104Qwes	0.039	MECOM	3	168834113	168834113	G	C	16489	0.00079	0.00831
L104	L104Qwes	0.052	CNTN4	3	3081727	3081727	C	A	18293	0.00104	0.00831
L104	L104Qwes	0.053	TRRAP	7	98592225	98592225	C	T	19662	0.00086	0.00831
L104	L104Qwes	0.051	LRRCC1	8	86019547	86019547	C	T	11152	0.00323	0.00831
L104	L104Qwes	0.086	OTC	X	38260681	38260681	G	T	5874	0.00358	0.00831
L104	L104Qwes	0.109	NHSL2	X	71360213	71360213	G	A	7664	0.003	0.00831
L11	L11H1wes	0.468	ZNF33A	10	38344158	38344158	A	C	10966	0	0
L11	L11H1wes	0.425	AADACL4	1	12726119	12726119	G	-	17508	0	0
L11	L11H1wes	0.432	FEN1	11	61563374	61563374	G	T	13381	0	0
L11	L11H1wes	0.517	ZP4	1	238049179	238049179	C	T	9597	0	0
L11	L11H1wes	0.458	KMT2D	12	49440417	49440417	G	T	15528	0	0
L11	L11H1wes	0.386	TROAP	12	49724033	49724033	C	T	12508	0	0
L11	L11H1wes	0.321	GRIP1	12	66800116	66800116	T	A	9953	0	0
L11	L11H1wes	0.325	METTL25	12	82824703	82824703	G	T	8223	0	0
L11	L11H1wes	0.45	OTX2	14	57268802	57268802	G	C	16129	0	0
L11	L11H1wes	0.306	PLA2G4F	15	42439834	42439834	C	A	16944	0	0
L11	L11H1wes	0.396	KIAA1024	15	79755620	79755620	G	A	16598	0	0
L11	L11H1wes	0.432	CHRNA1	2	175624284	175624284	G	A	17362	0	0
L11	L11H1wes	0.362	ITK	5	156675947	156675947	G	T	14455	0	0
L11	L11H1wes	0.245	SLIT3	5	168100192	168100195	GAGG	-	18701	0	0
L11	L11H1wes	0.37	THAP5	7	108209943	108209943	C	T	8893	0	0
L11	L11H1wes	0.382	PRPS1L1	7	18066705	18066705	T	C	13646	0	0
L11	L11H2wes	0.468	ZNF33A	10	38344158	38344158	A	C	12503	0	0
L11	L11H2wes	0.425	AADACL4	1	12726119	12726119	G	-	23878	0	0
L11	L11H2wes	0.432	FEN1	11	61563374	61563374	G	T	20473	0	0
L11	L11H2wes	0.517	ZP4	1	238049179	238049179	C	T	13279	0	0
L11	L11H2wes	0.458	KMT2D	12	49440417	49440417	G	T	22191	0	0
L11	L11H2wes	0.386	TROAP	12	49724033	49724033	C	T	17597	0	0
L11	L11H2wes	0.321	GRIP1	12	66800116	66800116	T	A	9367	0	0
L11	L11H2wes	0.325	METTL25	12	82824703	82824703	G	T	7412	0	0
L11	L11H2wes	0.45	OTX2	14	57268802	57268802	G	C	22263	0	0
L11	L11H2wes	0.306	PLA2G4F	15	42439834	42439834	C	A	21889	0	0
L11	L11H2wes	0.396	KIAA1024	15	79755620	79755620	G	A	23024	0	0
L11	L11H2wes	0.432	CHRNA1	2	175624284	175624284	G	A	24268	0	0
L11	L11H2wes	0.362	ITK	5	156675947	156675947	G	T	19413	0	0
L11	L11H2wes	0.245	SLIT3	5	168100192	168100195	GAGG	-	25459	0	0
L11	L11H2wes	0.37	THAP5	7	108209943	108209943	C	T	10309	0	0
L11	L11H2wes	0.382	PRPS1L1	7	18066705	18066705	T	C	17403	0	0
L11	L11H3wes	0.468	ZNF33A	10	38344158	38344158	A	C	9651	0	0
L11	L11H3wes	0.425	AADACL4	1	12726119	12726119	G	-	16477	0	0
L11	L11H3wes	0.432	FEN1	11	61563374	61563374	G	T	12000	0	0
L11	L11H3wes	0.517	ZP4	1	238049179	238049179	C	T	9969	0	0
L11	L11H3wes	0.458	KMT2D	12	49440417	49440417	G	T	13729	0	0
L11	L11H3wes	0.386	TROAP	12	49724033	49724033	C	T	11104	0	0
L11	L11H3wes	0.321	GRIP1	12	66800116	66800116	T	A	9605	0	0
L11	L11H3wes	0.325	METTL25	12	82824703	82824703	G	T	9515	0	0
L11	L11H3wes	0.45	OTX2	14	57268802	57268802	G	C	14588	0	0
L11	L11H3wes	0.306	PLA2G4F	15	42439834	42439834	C	A	14079	0	0
L11	L11H3wes	0.396	KIAA1024	15	79755620	79755620	G	A	15369	0	0
L11	L11H3wes	0.432	CHRNA1	2	175624284	175624284	G	A	15698	0	0
L11	L11H3wes	0.362	ITK	5	156675947	156675947	G	T	13616	0	0
L11	L11H3wes	0.245	SLIT3	5	168100192	168100195	GAGG	-	16616	0	0
L11	L11H3wes	0.37	THAP5	7	108209943	108209943	C	T	8956	0	0
L11	L11H3wes	0.382	PRPS1L1	7	18066705	18066705	T	C	12101	0	0
L11	L11H4wes	0.468	ZNF33A	10	38344158	38344158	A	C	5791	0	0
L11	L11H4wes	0.425	AADACL4	1	12726119	12726119	G	-	9515	0	0
L11	L11H4wes	0.432	FEN1	11	61563374	61563374	G	T	6750	0	0
L11	L11H4wes	0.517	ZP4	1	238049179	238049179	C	T	4888	0	0
L11	L11H4wes	0.458	KMT2D	12	49440417	49440417	G	T	8089	0	0
L11	L11H4wes	0.386	TROAP	12	49724033	49724033	C	T	6519	0	0
L11	L11H4wes	0.321	GRIP1	12	66800116	66800116	T	A	5082	0	0
L11	L11H4wes	0.325	METTL25	12	82824703	82824703	G	T	5813	0	0
L11	L11H4wes	0.45	OTX2	14	57268802	57268802	G	C	8110	0	0
L11	L11H4wes	0.306	PLA2G4F	15	42439834	42439834	C	A	7129	0	0
L11	L11H4wes	0.396	KIAA1024	15	79755620	79755620	G	A	9313	0	0
L11	L11H4wes	0.432	CHRNA1	2	175624284	175624284	G	A	8937	0	0
L11	L11H4wes	0.362	ITK	5	156675947	156675947	G	T	7429	0	0
L11	L11H4wes	0.245	SLIT3	5	168100192	168100195	GAGG	-	8827	0	0
L11	L11H4wes	0.37	THAP5	7	108209943	108209943	C	T	4250	0	0
L11	L11H4wes	0.382	PRPS1L1	7	18066705	18066705	T	C	6762	0	0
L11	L11Qwes	0.468	ZNF33A	10	38344158	38344158	A	C	16307	0	0
L11	L11Qwes	0.425	AADACL4	1	12726119	12726119	G	-	42058	0	0
L11	L11Qwes	0.432	FEN1	11	61563374	61563374	G	T	18933	0	0
L11	L11Qwes	0.517	ZP4	1	238049179	238049179	C	T	28612	0	0
L11	L11Qwes	0.458	KMT2D	12	49440417	49440417	G	T	24906	0	0
L11	L11Qwes	0.386	TROAP	12	49724033	49724033	C	T	21238	0	0
L11	L11Qwes	0.321	GRIP1	12	66800116	66800116	T	A	27250	0	0
L11	L11Qwes	0.325	METTL25	12	82824703	82824703	G	T	29330	0	0
L11	L11Qwes	0.45	OTX2	14	57268802	57268802	G	C	36385	0	0
L11	L11Qwes	0.306	PLA2G4F	15	42439834	42439834	C	A	25256	0	0
L11	L11Qwes	0.396	KIAA1024	15	79755620	79755620	G	A	27530	0	0
L11	L11Qwes	0.432	CHRNA1	2	175624284	175624284	G	A	31971	0	0
L11	L11Qwes	0.362	ITK	5	156675947	156675947	G	T	32483	0	0
L11	L11Qwes	0.245	SLIT3	5	168100192	168100195	GAGG	-	31479	0	0
L11	L11Qwes	0.37	THAP5	7	108209943	108209943	C	T	17705	0	0
L11	L11Qwes	0.382	PRPS1L1	7	18066705	18066705	T	C	32534	0	0
L12	L12H1wes	0.743	NOTCH2	1	120496223	120496223	C	T	14082	0	0
L12	L12H1wes	0.367	TSC22D1	13	45148071	45148071	C	T	19442	0	0
L12	L12H1wes	0.476	DOCK9	13	99536120	99536120	C	T	4443	0	0
L12	L12H1wes	0.366	DICER1	14	95582150	95582150	T	A	12647	0	0
L12	L12H1wes	0.454	DMXL2	15	51757031	51757031	T	A	4293	0	0
L12	L12H1wes	0.341	B3GALT1	2	168726204	168726204	A	T	12118	0	0
L12	L12H1wes	0.422	PMM1	22	41980052	41980052	T	A	28435	0	0
L12	L12H1wes	0.359	SEMA4F	2	74907059	74907059	T	C	19820	0	0
L12	L12H1wes	0.432	SLC6A1	3	11059560	11059561	-	A	28629	0	0
L12	L12H1wes	0.371	RARB	3	25542804	25542804	G	A	9048	0	0
L12	L12H1wes	0.33	ARFIP1	4	153802211	153802211	A	-	3962	0	0
L12	L12H1wes	0.386	PCDHGC4	5	140866860	140866860	C	T	29059	0	0
L12	L12H1wes	0.616	ORM1	9	117087175	117087175	A	T	28674	0	0
L12	L12H1wes	0.713	ZMAT1	X	101139266	101139266	G	T	13692	0	0
L12	L12H2wes	0.743	NOTCH2	1	120496223	120496223	C	T	6271	0	0
L12	L12H2wes	0.367	TSC22D1	13	45148071	45148071	C	T	7562	0	0
L12	L12H2wes	0.476	DOCK9	13	99536120	99536120	C	T	3369	0	0
L12	L12H2wes	0.366	DICER1	14	95582150	95582150	T	A	6032	0	0
L12	L12H2wes	0.454	DMXL2	15	51757031	51757031	T	A	3276	0	0
L12	L12H2wes	0.341	B3GALT1	2	168726204	168726204	A	T	5876	0	0
L12	L12H2wes	0.422	PMM1	22	41980052	41980052	T	A	10821	0	0
L12	L12H2wes	0.359	SEMA4F	2	74907059	74907059	T	C	8035	0	0
L12	L12H2wes	0.432	SLC6A1	3	11059560	11059561	-	A	11145	0	0
L12	L12H2wes	0.371	RARB	3	25542804	25542804	G	A	5416	0	0
L12	L12H2wes	0.33	ARFIP1	4	153802211	153802211	A	-	3369	0	0
L12	L12H2wes	0.386	PCDHGC4	5	140866860	140866860	C	T	10676	0	0
L12	L12H2wes	0.616	ORM1	9	117087175	117087175	A	T	11962	0	0
L12	L12H2wes	0.713	ZMAT1	X	101139266	101139266	G	T	6469	0	0
L12	L12H3wes	0.743	NOTCH2	1	120496223	120496223	C	T	4468	0	0
L12	L12H3wes	0.367	TSC22D1	13	45148071	45148071	C	T	6203	0	0
L12	L12H3wes	0.476	DOCK9	13	99536120	99536120	C	T	2075	0	0
L12	L12H3wes	0.366	DICER1	14	95582150	95582150	T	A	4038	0	0
L12	L12H3wes	0.454	DMXL2	15	51757031	51757031	T	A	1816	0	0
L12	L12H3wes	0.341	B3GALT1	2	168726204	168726204	A	T	4172	0	0
L12	L12H3wes	0.422	PMM1	22	41980052	41980052	T	A	9283	0	0
L12	L12H3wes	0.359	SEMA4F	2	74907059	74907059	T	C	7011	0	0
L12	L12H3wes	0.432	SLC6A1	3	11059560	11059561	-	A	9820	0	0
L12	L12H3wes	0.371	RARB	3	25542804	25542804	G	A	3701	0	0
L12	L12H3wes	0.33	ARFIP1	4	153802211	153802211	A	-	2186	0	0
L12	L12H3wes	0.386	PCDHGC4	5	140866860	140866860	C	T	8567	0	0
L12	L12H3wes	0.616	ORM1	9	117087175	117087175	A	T	9018	0	0
L12	L12H3wes	0.713	ZMAT1	X	101139266	101139266	G	T	4555	0	0
L12	L12H4wes	0.743	NOTCH2	1	120496223	120496223	C	T	11895	0	0
L12	L12H4wes	0.367	TSC22D1	13	45148071	45148071	C	T	13953	0	0
L12	L12H4wes	0.476	DOCK9	13	99536120	99536120	C	T	10868	0	0
L12	L12H4wes	0.366	DICER1	14	95582150	95582150	T	A	10560	0	0
L12	L12H4wes	0.454	DMXL2	15	51757031	51757031	T	A	9840	0	0
L12	L12H4wes	0.341	B3GALT1	2	168726204	168726204	A	T	14189	0	0
L12	L12H4wes	0.422	PMM1	22	41980052	41980052	T	A	21088	0	0
L12	L12H4wes	0.359	SEMA4F	2	74907059	74907059	T	C	14348	0	0
L12	L12H4wes	0.432	SLC6A1	3	11059560	11059561	-	A	21798	0	0
L12	L12H4wes	0.371	RARB	3	25542804	25542804	G	A	14263	0	0
L12	L12H4wes	0.33	ARFIP1	4	153802211	153802211	A	-	9171	0	0
L12	L12H4wes	0.386	PCDHGC4	5	140866860	140866860	C	T	19576	0	0
L12	L12H4wes	0.616	ORM1	9	117087175	117087175	A	T	21878	0	0
L12	L12H4wes	0.713	ZMAT1	X	101139266	101139266	G	T	12657	0	0
L12	L12H5wes	0.743	NOTCH2	1	120496223	120496223	C	T	9240	0	0
L12	L12H5wes	0.367	TSC22D1	13	45148071	45148071	C	T	11787	0	0
L12	L12H5wes	0.476	DOCK9	13	99536120	99536120	C	T	7636	0	0
L12	L12H5wes	0.366	DICER1	14	95582150	95582150	T	A	8513	0	0
L12	L12H5wes	0.454	DMXL2	15	51757031	51757031	T	A	7043	0	0
L12	L12H5wes	0.341	B3GALT1	2	168726204	168726204	A	T	10570	0	0
L12	L12H5wes	0.422	PMM1	22	41980052	41980052	T	A	16857	0	0
L12	L12H5wes	0.359	SEMA4F	2	74907059	74907059	T	C	11590	0	0
L12	L12H5wes	0.432	SLC6A1	3	11059560	11059561	-	A	16929	0	0
L12	L12H5wes	0.371	RARB	3	25542804	25542804	G	A	9814	0	0
L12	L12H5wes	0.33	ARFIP1	4	153802211	153802211	A	-	6655	0	0
L12	L12H5wes	0.386	PCDHGC4	5	140866860	140866860	C	T	15892	0	0
L12	L12H5wes	0.616	ORM1	9	117087175	117087175	A	T	17075	0	0
L12	L12H5wes	0.713	ZMAT1	X	101139266	101139266	G	T	9659	0	0
L12	L12Qwes	0.743	NOTCH2	1	120496223	120496223	C	T	24505	0	0.00014
L12	L12Qwes	0.367	TSC22D1	13	45148071	45148071	C	T	23006	0.00057	0.00014
L12	L12Qwes	0.476	DOCK9	13	99536120	99536120	C	T	27450	0	0.00014
L12	L12Qwes	0.366	DICER1	14	95582150	95582150	T	A	21126	0	0.00014
L12	L12Qwes	0.454	DMXL2	15	51757031	51757031	T	A	26671	0.00053	0.00014
L12	L12Qwes	0.341	B3GALT1	2	168726204	168726204	A	T	33741	0	0.00014
L12	L12Qwes	0.422	PMM1	22	41980052	41980052	T	A	32476	0	0.00014
L12	L12Qwes	0.359	SEMA4F	2	74907059	74907059	T	C	19337	0	0.00014
L12	L12Qwes	0.432	SLC6A1	3	11059560	11059561	-	A	32852	0	0.00014
L12	L12Qwes	0.371	RARB	3	25542804	25542804	G	A	26738	0	0.00014
L12	L12Qwes	0.33	ARFIP1	4	153802211	153802211	A	-	28652	0	0.00014
L12	L12Qwes	0.386	PCDHGC4	5	140866860	140866860	C	T	30120	0	0.00014
L12	L12Qwes	0.616	ORM1	9	117087175	117087175	A	T	22923	0	0.00014
L12	L12Qwes	0.713	ZMAT1	X	101139266	101139266	G	T	15309	0	0.00014
L15	L15H1wes	0.1	BRCA2	13	32972369	32972369	T	C	5764	0	0.00012
L15	L15H1wes	0.121	JAK1	1	65311203	65311203	C	A	11218	0	0.00012
L15	L15H1wes	0.19	HOXB2	17	46622135	46622135	G	A	8424	0	0.00012
L15	L15H1wes	0.125	XRCC1	19	44050821	44050821	G	A	8396	0	0.00012
L15	L15H1wes	0.093	PPP2R1A	19	52714657	52714657	G	T	9581	0	0.00012
L15	L15H1wes	0.136	NLRP8	19	56487497	56487497	A	T	4081	0	0.00012
L15	L15H1wes	0.133	BCL2L11	2	111881646	111881646	G	C	9889	0	0.00012
L15	L15H1wes	0.147	CASP8	2	202131231	202131231	T	G	9654	0.00083	0.00012
L15	L15H1wes	0.165	PDGFRB	5	149500510	149500510	A	C	12071	0	0.00012
L15	L15H1wes	0.163	DMRT2	9	1051727	1051727	C	G	10565	0	0.00012
L15	L15H1wes	0.159	FRMD3	9	85905631	85905631	G	A	11912	0	0.00012
L15	L15H2wes	0.1	BRCA2	13	32972369	32972369	T	C	5457	0	0.00015
L15	L15H2wes	0.121	JAK1	1	65311203	65311203	C	A	8712	0	0.00015
L15	L15H2wes	0.19	HOXB2	17	46622135	46622135	G	A	7310	0	0.00015
L15	L15H2wes	0.125	XRCC1	19	44050821	44050821	G	A	7180	0	0.00015
L15	L15H2wes	0.136	NLRP8	19	56487497	56487497	A	T	3772	0.00212	0.00015
L15	L15H2wes	0.133	BCL2L11	2	111881646	111881646	G	C	7882	0	0.00015
L15	L15H2wes	0.147	CASP8	2	202131231	202131231	T	G	7816	0	0.00015
L15	L15H2wes	0.165	PDGFRB	5	149500510	149500510	A	C	9996	0	0.00015
L15	L15H2wes	0.163	DMRT2	9	1051727	1051727	C	G	8313	0	0.00015
L15	L15H2wes	0.159	FRMD3	9	85905631	85905631	G	A	9711	0	0.00015
L15	L15H3wes	0.1	BRCA2	13	32972369	32972369	T	C	2349	0	0.00251
L15	L15H3wes	0.121	JAK1	1	65311203	65311203	C	A	7288	0	0.00251
L15	L15H3wes	0.19	HOXB2	17	46622135	46622135	G	A	5844	0	0.00251
L15	L15H3wes	0.125	XRCC1	19	44050821	44050821	G	A	6520	0	0.00251
L15	L15H3wes	0.093	PPP2R1A	19	52714657	52714657	G	T	7266	0	0.00251
L15	L15H3wes	0.136	NLRP8	19	56487497	56487497	A	T	2128	0.04793	0.00251
L15	L15H3wes	0.133	BCL2L11	2	111881646	111881646	G	C	5721	0	0.00251
L15	L15H3wes	0.147	CASP8	2	202131231	202131231	T	G	4394	0	0.00251
L15	L15H3wes	0.165	PDGFRB	5	149500510	149500510	A	C	5811	0	0.00251
L15	L15H3wes	0.163	DMRT2	9	1051727	1051727	C	G	5894	0	0.00251
L15	L15H3wes	0.159	FRMD3	9	85905631	85905631	G	A	6916	0	0.00251
L15	L15H4wes	0.1	BRCA2	13	32972369	32972369	T	C	7305	0	0.00072
L15	L15H4wes	0.121	JAK1	1	65311203	65311203	C	A	11481	0	0.00072
L15	L15H4wes	0.19	HOXB2	17	46622135	46622135	G	A	8418	0	0.00072
L15	L15H4wes	0.125	XRCC1	19	44050821	44050821	G	A	8577	0	0.00072
L15	L15H4wes	0.093	PPP2R1A	19	52714657	52714657	G	T	9180	0	0.00072
L15	L15H4wes	0.136	NLRP8	19	56487497	56487497	A	T	5136	0.00974	0.00072
L15	L15H4wes	0.133	BCL2L11	2	111881646	111881646	G	C	9996	0	0.00072
L15	L15H4wes	0.147	CASP8	2	202131231	202131231	T	G	10514	0	0.00072
L15	L15H4wes	0.165	PDGFRB	5	149500510	149500510	A	C	11103	0	0.00072
L15	L15H4wes	0.163	DMRT2	9	1051727	1051727	C	G	9557	0	0.00072
L15	L15H4wes	0.159	FRMD3	9	85905631	85905631	G	A	12069	0	0.00072
L15	L15H5wes	0.1	BRCA2	13	32972369	32972369	T	C	5914	0	0.00089
L15	L15H5wes	0.121	JAK1	1	65311203	65311203	C	A	9670	0	0.00089
L15	L15H5wes	0.19	HOXB2	17	46622135	46622135	G	A	7181	0	0.00089
L15	L15H5wes	0.125	XRCC1	19	44050821	44050821	G	A	7626	0	0.00089
L15	L15H5wes	0.093	PPP2R1A	19	52714657	52714657	G	T	8637	0	0.00089
L15	L15H5wes	0.136	NLRP8	19	56487497	56487497	A	T	4209	0.01259	0.00089
L15	L15H5wes	0.133	BCL2L11	2	111881646	111881646	G	C	8519	0	0.00089
L15	L15H5wes	0.147	CASP8	2	202131231	202131231	T	G	8660	0	0.00089
L15	L15H5wes	0.165	PDGFRB	5	149500510	149500510	A	C	9659	0	0.00089
L15	L15H5wes	0.163	DMRT2	9	1051727	1051727	C	G	8071	0	0.00089
L15	L15H5wes	0.159	FRMD3	9	85905631	85905631	G	A	10308	0	0.00089
L15	L15Qwes	0.1	BRCA2	13	32972369	32972369	T	C	1664	0	0.00017
L15	L15Qwes	0.121	JAK1	1	65311203	65311203	C	A	3600	0	0.00017
L15	L15Qwes	0.19	HOXB2	17	46622135	46622135	G	A	3332	0	0.00017
L15	L15Qwes	0.125	XRCC1	19	44050821	44050821	G	A	3150	0	0.00017
L15	L15Qwes	0.093	PPP2R1A	19	52714657	52714657	G	T	4142	0	0.00017
L15	L15Qwes	0.136	NLRP8	19	56487497	56487497	A	T	1434	0.00279	0.00017
L15	L15Qwes	0.133	BCL2L11	2	111881646	111881646	G	C	3220	0	0.00017
L15	L15Qwes	0.147	CASP8	2	202131231	202131231	T	G	2658	0	0.00017
L15	L15Qwes	0.165	PDGFRB	5	149500510	149500510	A	C	3751	0	0.00017
L15	L15Qwes	0.163	DMRT2	9	1051727	1051727	C	G	3865	0	0.00017
L15	L15Qwes	0.159	FRMD3	9	85905631	85905631	G	A	3607	0	0.00017
L16	L16H1wes	0.147	ATM	11	108204645	108204645	A	G	2554	0	0
L16	L16H1wes	0.5	SLC10A2	13	103703640	103703640	A	C	3915	0	0
L16	L16H1wes	0.276	DLEU7	13	51397619	51397619	G	A	6611	0	0
L16	L16H1wes	0.196	FBXL3	13	77592760	77592760	C	A	1561	0	0
L16	L16H1wes	0.186	CLMN	14	95682024	95682024	G	-	4907	0	0
L16	L16H1wes	0.167	BRIP1	17	59876642	59876642	C	T	3040	0	0
L16	L16H1wes	0.172	TP53	17	7577534	7577534	C	A	7902	0	0
L16	L16H1wes	0.194	KEAP1	19	10602715	10602715	C	T	6261	0	0
L16	L16H1wes	0.159	CNTNAP5	2	125204473	125204473	C	T	6675	0	0
L16	L16H1wes	0.25	PODXL2	3	127358139	127358139	G	A	11560	0	0
L16	L16H1wes	0.138	EPHA3	3	89478294	89478294	G	T	2341	0	0
L16	L16H1wes	0.135	STK32B	4	5418601	5418601	G	A	6735	0	0
L16	L16H1wes	0.171	CNOT6	5	179998350	179998350	G	A	5422	0	0
L16	L16H1wes	0.214	NIPBL	5	36976391	36976391	A	G	4295	0	0
L16	L16H1wes	0.137	DAB2	5	39382958	39382958	C	G	6098	0	0
L16	L16H1wes	0.208	EPHA7	6	94066657	94066657	A	T	5527	0	0
L16	L16H1wes	0.184	SLC26A4	7	107329538	107329538	G	A	6653	0	0
L16	L16H1wes	0.224	ABL1	9	133760424	133760424	A	T	6497	0	0
L16	L16H1wes	0.184	TMEM2	9	74305086	74305086	C	A	7149	0	0
L16	L16Qwes	0.147	ATM	11	108204645	108204645	A	G	890	0.00449	0.00634
L16	L16Qwes	0.5	SLC10A2	13	103703640	103703640	A	C	1414	0.01697	0.00634
L16	L16Qwes	0.276	DLEU7	13	51397619	51397619	G	A	2133	0	0.00634
L16	L16Qwes	0.196	FBXL3	13	77592760	77592760	C	A	514	0	0.00634
L16	L16Qwes	0.186	CLMN	14	95682024	95682024	G	-	1698	0.00471	0.00634
L16	L16Qwes	0.167	BRIP1	17	59876642	59876642	C	T	979	0	0.00634
L16	L16Qwes	0.172	TP53	17	7577534	7577534	C	A	2640	0	0.00634
L16	L16Qwes	0.194	KEAP1	19	10602715	10602715	C	T	2898	0	0.00634
L16	L16Qwes	0.159	CNTNAP5	2	125204473	125204473	C	T	2759	0.00544	0.00634
L16	L16Qwes	0.25	PODXL2	3	127358139	127358139	G	A	4570	0	0.00634
L16	L16Qwes	0.138	EPHA3	3	89478294	89478294	G	T	670	0	0.00634
L16	L16Qwes	0.135	STK32B	4	5418601	5418601	G	A	2398	0.00083	0.00634
L16	L16Qwes	0.171	CNOT6	5	179998350	179998350	G	A	1970	0.00203	0.00634
L16	L16Qwes	0.214	NIPBL	5	36976391	36976391	A	G	1551	0.00129	0.00634
L16	L16Qwes	0.137	DAB2	5	39382958	39382958	C	G	2604	0.00154	0.00634
L16	L16Qwes	0.208	EPHA7	6	94066657	94066657	A	T	2190	0.00639	0.00634
L16	L16Qwes	0.184	SLC26A4	7	107329538	107329538	G	A	2489	0.00362	0.00634
L16	L16Qwes	0.224	ABL1	9	133760424	133760424	A	T	2402	0.00333	0.00634
L16	L16Qwes	0.184	TMEM2	9	74305086	74305086	C	A	3029	0.00264	0.00634
L17	L17H1wes	0.284	MTOR	1	11168301	11168301	T	A	3058	0	0.00011
L17	L17H1wes	0.175	VPS39	15	42500301	42500301	T	A	1286	0	0.00011
L17	L17H1wes	0.199	RBL2	16	53504501	53504501	A	-	2922	0	0.00011
L17	L17H1wes	0.197	KRT33A	17	39504739	39504739	T	A	4753	0	0.00011
L17	L17H1wes	0.351	ITGA2B	17	42457139	42457139	C	T	3840	0.00078	0.00011
L17	L17H1wes	0.222	CLTC	17	57741251	57741251	A	G	2391	0	0.00011
L17	L17H1wes	0.28	TANC2	17	61466847	61466847	A	G	3224	0	0.00011
L17	L17H1wes	0.198	PRKD2	19	47192891	47192891	A	G	3156	0	0.00011
L17	L17H1wes	0.167	NLRP9	19	56235349	56235349	A	G	3095	0	0.00011
L17	L17H1wes	0.217	SPHKAP	2	228846482	228846482	T	A	2561	0	0.00011
L17	L17H1wes	0.15	GPR156	3	119886524	119886524	C	A	2875	0	0.00011
L17	L17H1wes	0.214	LYZL4	3	42448369	42448369	A	T	3411	0	0.00011
L17	L17H1wes	0.117	NOTCH1	9	139418259	139418259	C	T	4353	0	0.00011
L17	L17H1wes	0.329	GPR119	X	129518772	129518772	G	A	1696	0	0.00011
L17	L17Qwes	0.284	MTOR	1	11168301	11168301	T	A	3611	0.00609	0.00835
L17	L17Qwes	0.175	VPS39	15	42500301	42500301	T	A	1844	0.00651	0.00835
L17	L17Qwes	0.199	RBL2	16	53504501	53504501	A	-	3673	0.00245	0.00835
L17	L17Qwes	0.197	KRT33A	17	39504739	39504739	T	A	6351	0.00488	0.00835
L17	L17Qwes	0.351	ITGA2B	17	42457139	42457139	C	T	5408	0.00592	0.00835
L17	L17Qwes	0.222	CLTC	17	57741251	57741251	A	G	2638	0.01213	0.00835
L17	L17Qwes	0.28	TANC2	17	61466847	61466847	A	G	4092	0.00733	0.00835
L17	L17Qwes	0.198	PRKD2	19	47192891	47192891	A	G	4200	0.00452	0.00835
L17	L17Qwes	0.167	NLRP9	19	56235349	56235349	A	G	3790	0.00633	0.00835
L17	L17Qwes	0.217	SPHKAP	2	228846482	228846482	T	A	2871	0.00209	0.00835
L17	L17Qwes	0.15	GPR156	3	119886524	119886524	C	A	3970	0.00428	0.00835
L17	L17Qwes	0.214	LYZL4	3	42448369	42448369	A	T	4537	0	0.00835
L17	L17Qwes	0.117	NOTCH1	9	139418259	139418259	C	T	6637	0.00452	0.00835
L17	L17Qwes	0.329	GPR119	X	129518772	129518772	G	A	2161	0.01111	0.00835
L18	L18H1wes	0.089	DHTKD1	10	12155061	12155061	C	G	2955	0.00711	0.02164
L18	L18H1wes	0.115	ATP8B2	1	154305155	154305155	A	T	2446	0.00286	0.02164
L18	L18H1wes	0.097	PCNXL3	11	65385626	65385626	A	T	3812	0.00525	0.02164
L18	L18H1wes	0.092	CDK12	17	37650919	37650919	A	T	2665	0.006	0.02164
L18	L18H1wes	0.072	ALOX12B	17	7990671	7990671	T	A	5227	0.00268	0.02164
L18	L18H1wes	0.103	CD97	19	14517711	14517711	T	A	3133	0.00543	0.02164
L18	L18H1wes	0.103	CASP14	19	15164746	15164746	A	T	5005	0.01798	0.02164
L18	L18H1wes	0.159	LMNB2	19	2433841	2433841	T	A	4768	0.00231	0.02164
L18	L18H1wes	0.083	ATP4A	19	36046663	36046663	T	A	6354	0.00692	0.02164
L18	L18H1wes	0.081	FUT6	19	5832356	5832356	T	C	5147	0.00797	0.02164
L18	L18H1wes	0.103	ALK	2	30143290	30143290	T	G	3058	0.0085	0.02164
L18	L18H1wes	0.095	GPRIN3	4	90170382	90170382	T	A	5369	0.00726	0.02164
L18	L18H1wes	0.082	SLCO4C1	5	101631866	101631866	G	A	4510	0.00776	0.02164
L18	L18H1wes	0.092	CUL9	6	43152288	43152288	A	T	4955	0.01029	0.02164
L18	L18H1wes	0.083	ARHGAP39	8	145770984	145770984	T	A	4606	0.00521	0.02164
L18	L18H2wes	0.089	DHTKD1	10	12155061	12155061	C	G	2961	0	0
L18	L18H2wes	0.115	ATP8B2	1	154305155	154305155	A	T	2351	0	0
L18	L18H2wes	0.097	PCNXL3	11	65385626	65385626	A	T	4053	0	0
L18	L18H2wes	0.092	CDK12	17	37650919	37650919	A	T	2573	0	0
L18	L18H2wes	0.072	ALOX12B	17	7990671	7990671	T	A	4394	0	0
L18	L18H2wes	0.103	CD97	19	14517711	14517711	T	A	2735	0	0
L18	L18H2wes	0.103	CASP14	19	15164746	15164746	A	T	4099	0	0
L18	L18H2wes	0.159	LMNB2	19	2433841	2433841	T	A	4425	0	0
L18	L18H2wes	0.083	ATP4A	19	36046663	36046663	T	A	6156	0	0
L18	L18H2wes	0.081	FUT6	19	5832356	5832356	T	C	4612	0	0
L18	L18H2wes	0.103	ALK	2	30143290	30143290	T	G	2824	0	0
L18	L18H2wes	0.095	GPRIN3	4	90170382	90170382	T	A	4707	0	0
L18	L18H2wes	0.082	SLCO4C1	5	101631866	101631866	G	A	4034	0	0
L18	L18H2wes	0.092	CUL9	6	43152288	43152288	A	T	4300	0	0
L18	L18H2wes	0.083	ARHGAP39	8	145770984	145770984	T	A	3981	0	0
L18	L18H3wes	0.089	DHTKD1	10	12155061	12155061	C	G	3959	0.01389	0.01842
L18	L18H3wes	0.115	ATP8B2	1	154305155	154305155	A	T	3289	0	0.01842
L18	L18H3wes	0.097	PCNXL3	11	65385626	65385626	A	T	3944	0.00634	0.01842
L18	L18H3wes	0.092	CDK12	17	37650919	37650919	A	T	3920	0.00536	0.01842
L18	L18H3wes	0.072	ALOX12B	17	7990671	7990671	T	A	5196	0.00308	0.01842
L18	L18H3wes	0.103	CD97	19	14517711	14517711	T	A	3205	0.00624	0.01842
L18	L18H3wes	0.103	CASP14	19	15164746	15164746	A	T	5336	0.009	0.01842
L18	L18H3wes	0.159	LMNB2	19	2433841	2433841	T	A	3392	0.0059	0.01842
L18	L18H3wes	0.083	ATP4A	19	36046663	36046663	T	A	6806	0.00705	0.01842
L18	L18H3wes	0.081	FUT6	19	5832356	5832356	T	C	5111	0.00293	0.01842
L18	L18H3wes	0.103	ALK	2	30143290	30143290	T	G	2719	0.00478	0.01842
L18	L18H3wes	0.095	GPRIN3	4	90170382	90170382	T	A	5516	0.00508	0.01842
L18	L18H3wes	0.082	SLCO4C1	5	101631866	101631866	G	A	5069	0.00316	0.01842
L18	L18H3wes	0.092	CUL9	6	43152288	43152288	A	T	5469	0.00768	0.01842
L18	L18H3wes	0.083	ARHGAP39	8	145770984	145770984	T	A	4339	0.00807	0.01842
L18	L18Qwes	0.089	DHTKD1	10	12155061	12155061	C	G	2951	0.02542	0.06162
L18	L18Qwes	0.115	ATP8B2	1	154305155	154305155	A	T	2344	0.01237	0.06162
L18	L18Qwes	0.097	PCNXL3	11	65385626	65385626	A	T	3491	0.02406	0.06162
L18	L18Qwes	0.092	CDK12	17	37650919	37650919	A	T	2662	0.01916	0.06162
L18	L18Qwes	0.072	ALOX12B	17	7990671	7990671	T	A	4250	0.01247	0.06162
L18	L18Qwes	0.103	CD97	19	14517711	14517711	T	A	2535	0.02684	0.06162
L18	L18Qwes	0.103	CASP14	19	15164746	15164746	A	T	3886	0.02831	0.06162
L18	L18Qwes	0.159	LMNB2	19	2433841	2433841	T	A	4213	0.01234	0.06162
L18	L18Qwes	0.083	ATP4A	19	36046663	36046663	T	A	5547	0.0229	0.06162
L18	L18Qwes	0.081	FUT6	19	5832356	5832356	T	C	4508	0.02196	0.06162
L18	L18Qwes	0.103	ALK	2	30143290	30143290	T	G	2826	0.01557	0.06162
L18	L18Qwes	0.095	GPRIN3	4	90170382	90170382	T	A	4042	0.01954	0.06162
L18	L18Qwes	0.082	SLCO4C1	5	101631866	101631866	G	A	3862	0.01994	0.06162
L18	L18Qwes	0.092	CUL9	6	43152288	43152288	A	T	4070	0.03047	0.06162
L18	L18Qwes	0.083	ARHGAP39	8	145770984	145770984	T	A	3959	0.01263	0.06162
L1	L1H2wes	0.142	PROX1	1	214184915	214184915	G	A	5424	0	0.00025
L1	L1H2wes	0.147	MUC19	12	40879418	40879418	G	A	7000	0	0.00025
L1	L1H2wes	0.118	OR2G6	1	248685231	248685231	G	T	6201	0	0.00025
L1	L1H2wes	0.11	ZC3H10	12	56515544	56515544	T	A	8095	0	0.00025
L1	L1H2wes	0.148	KLF5	13	73649906	73649906	A	G	5162	0	0.00025
L1	L1H2wes	0.115	CYP4X1	1	47501476	47501476	A	G	6962	0	0.00025
L1	L1H2wes	0.118	G6PC	17	41063418	41063419	-	C	8599	0	0.00025
L1	L1H2wes	0.123	TEX2	17	62290241	62290241	G	A	6770	0	0.00025
L1	L1H2wes	0.156	CELF4	18	35145598	35145598	T	C	6165	0	0.00025
L1	L1H2wes	0.179	PRR19	19	42814792	42814792	A	G	4663	0	0.00025
L1	L1H2wes	0.138	BPIFB4	20	31671283	31671283	G	A	5915	0	0.00025
L1	L1H2wes	0.158	ERGIC3	20	34136375	34136375	A	G	8548	0.0007	0.00025
L1	L1H2wes	0.128	PREX1	20	47259013	47259013	A	T	9469	0	0.00025
L1	L1H2wes	0.058	PAK7	20	9546991	9546991	A	T	8221	0.00134	0.00025
L1	L1H2wes	0.113	ZNF148	3	125032372	125032372	A	C	5925	0	0.00025
L1	L1H2wes	0.066	CTNNB1	3	41266101	41266101	C	G	5893	0	0.00025
L1	L1H2wes	0.133	SEMA3G	3	52476202	52476202	T	G	9288	0	0.00025
L1	L1H2wes	0.135	NEUROG1	5	134871244	134871244	G	A	7455	0	0.00025
L1	L1H2wes	0.081	SQSTM1	5	179260663	179260663	C	G	7001	0	0.00025
L1	L1H2wes	0.108	CTTNBP2	7	117417621	117417621	G	C	6956	0	0.00025
L1	L1H2wes	0.136	SLC45A4	8	142227214	142227214	A	T	7212	0.00055	0.00025
L1	L1H2wes	0.154	CHRDL1	X	109964729	109964729	C	A	3737	0	0.00025
L1	L1H2wes	0.211	BCAP31	X	152988638	152988638	A	C	2921	0.00068	0.00025
L1	L1H3wes	0.142	PROX1	1	214184915	214184915	G	A	8114	0.00481	0.01801
L1	L1H3wes	0.118	OR2G6	1	248685231	248685231	G	T	9439	0.01653	0.01801
L1	L1H3wes	0.148	KLF5	13	73649906	73649906	A	G	7089	0.00578	0.01801
L1	L1H3wes	0.115	CYP4X1	1	47501476	47501476	A	G	9797	0.01225	0.01801
L1	L1H3wes	0.118	G6PC	17	41063418	41063419	-	C	11774	0.0051	0.01801
L1	L1H3wes	0.123	TEX2	17	62290241	62290241	G	A	8793	0.01387	0.01801
L1	L1H3wes	0.156	CELF4	18	35145598	35145598	T	C	8610	0.01034	0.01801
L1	L1H3wes	0.179	PRR19	19	42814792	42814792	A	G	6258	0.00847	0.01801
L1	L1H3wes	0.138	BPIFB4	20	31671283	31671283	G	A	7967	0.0054	0.01801
L1	L1H3wes	0.158	ERGIC3	20	34136375	34136375	A	G	11362	0.00871	0.01801
L1	L1H3wes	0.128	PREX1	20	47259013	47259013	A	T	13097	0.01374	0.01801
L1	L1H3wes	0.058	PAK7	20	9546991	9546991	A	T	11702	0.02274	0.01801
L1	L1H3wes	0.113	ZNF148	3	125032372	125032372	A	C	8529	0.0095	0.01801
L1	L1H3wes	0.066	CTNNB1	3	41266101	41266101	C	G	8363	0.00885	0.01801
L1	L1H3wes	0.133	SEMA3G	3	52476202	52476202	T	G	11785	0.00882	0.01801
L1	L1H3wes	0.135	NEUROG1	5	134871244	134871244	G	A	9707	0.0104	0.01801
L1	L1H3wes	0.108	CTTNBP2	7	117417621	117417621	G	C	9495	0.02085	0.01801
L1	L1H3wes	0.136	SLC45A4	8	142227214	142227214	A	T	9674	0.00775	0.01801
L1	L1H3wes	0.154	CHRDL1	X	109964729	109964729	C	A	5308	0	0.01801
L1	L1H3wes	0.211	BCAP31	X	152988638	152988638	A	C	4025	0.01665	0.01801
L1	L1H4wes	0.142	PROX1	1	214184915	214184915	G	A	19706	0.00594	0.01175
L1	L1H4wes	0.118	OR2G6	1	248685231	248685231	G	T	16710	0.01107	0.01175
L1	L1H4wes	0.148	KLF5	13	73649906	73649906	A	G	13034	0.00614	0.01175
L1	L1H4wes	0.115	CYP4X1	1	47501476	47501476	A	G	23456	0.00699	0.01175
L1	L1H4wes	0.118	G6PC	17	41063418	41063419	-	C	24856	0.00559	0.01175
L1	L1H4wes	0.123	TEX2	17	62290241	62290241	G	A	17516	0.00417	0.01175
L1	L1H4wes	0.156	CELF4	18	35145598	35145598	T	C	16990	0.00389	0.01175
L1	L1H4wes	0.179	PRR19	19	42814792	42814792	A	G	11160	0.00672	0.01175
L1	L1H4wes	0.138	BPIFB4	20	31671283	31671283	G	A	14775	0.00548	0.01175
L1	L1H4wes	0.158	ERGIC3	20	34136375	34136375	A	G	24753	0.00465	0.01175
L1	L1H4wes	0.128	PREX1	20	47259013	47259013	A	T	27388	0.01132	0.01175
L1	L1H4wes	0.058	PAK7	20	9546991	9546991	A	T	24589	0.01367	0.01175
L1	L1H4wes	0.113	ZNF148	3	125032372	125032372	A	C	18638	0.00563	0.01175
L1	L1H4wes	0.066	CTNNB1	3	41266101	41266101	C	G	17394	0.00523	0.01175
L1	L1H4wes	0.133	SEMA3G	3	52476202	52476202	T	G	20393	0.0075	0.01175
L1	L1H4wes	0.135	NEUROG1	5	134871244	134871244	G	A	14314	0.00734	0.01175
L1	L1H4wes	0.108	CTTNBP2	7	117417621	117417621	G	C	21834	0.01008	0.01175
L1	L1H4wes	0.136	SLC45A4	8	142227214	142227214	A	T	18461	0.00509	0.01175
L1	L1H4wes	0.154	CHRDL1	X	109964729	109964729	C	A	11871	0	0.01175
L1	L1H4wes	0.211	BCAP31	X	152988638	152988638	A	C	8393	0.00906	0.01175
L20	L20H1wes	0.446	NT5DC3	12	104187195	104187195	T	A	5629	0	0
L20	L20H1wes	0.281	GRIN2A	16	10031982	10031982	A	T	5133	0	0
L20	L20H1wes	0.281	NFATC3	16	68200822	68200822	A	G	2446	0	0
L20	L20H1wes	0.398	EVPL	17	74004920	74004920	C	-	6432	0	0
L20	L20H1wes	0.805	TP53	17	7578427	7578427	T	C	4158	0	0
L20	L20H1wes	0.548	FASN	17	80043004	80043004	C	T	3951	0	0
L20	L20H1wes	0.561	LAMA3	18	21437935	21437935	G	C	6746	0	0
L20	L20H1wes	0.453	HOOK2	19	12885532	12885532	G	T	3411	0	0
L20	L20H1wes	0.392	C19orf55	19	36255773	36255773	T	A	6473	0	0
L20	L20H1wes	0.536	CEP97	3	101476675	101476675	G	C	4272	0	0
L20	L20H1wes	0.461	HS3ST1	4	11401242	11401242	G	C	6598	0	0
L20	L20H1wes	0.714	LPHN3	4	62910204	62910204	C	T	1759	0	0
L20	L20H1wes	0.443	ROPN1L	5	10448374	10448375	-	T	3733	0	0
L20	L20H1wes	0.395	RREB1	6	7230950	7230950	G	A	5957	0	0
L20	L20H1wes	0.457	FOXH1	8	145699748	145699748	A	T	5496	0	0
L20	L20H2wes	0.446	NT5DC3	12	104187195	104187195	T	A	4310	0	0
L20	L20H2wes	0.281	GRIN2A	16	10031982	10031982	A	T	4196	0	0
L20	L20H2wes	0.281	NFATC3	16	68200822	68200822	A	G	2508	0	0
L20	L20H2wes	0.398	EVPL	17	74004920	74004920	C	-	5927	0	0
L20	L20H2wes	0.805	TP53	17	7578427	7578427	T	C	3938	0	0
L20	L20H2wes	0.548	FASN	17	80043004	80043004	C	T	4106	0	0
L20	L20H2wes	0.561	LAMA3	18	21437935	21437935	G	C	5816	0	0
L20	L20H2wes	0.453	HOOK2	19	12885532	12885532	G	T	2924	0	0
L20	L20H2wes	0.392	C19orf55	19	36255773	36255773	T	A	5804	0	0
L20	L20H2wes	0.536	CEP97	3	101476675	101476675	G	C	3335	0	0
L20	L20H2wes	0.461	HS3ST1	4	11401242	11401242	G	C	6122	0	0
L20	L20H2wes	0.714	LPHN3	4	62910204	62910204	C	T	1948	0	0
L20	L20H2wes	0.443	ROPN1L	5	10448374	10448375	-	T	3215	0	0
L20	L20H2wes	0.395	RREB1	6	7230950	7230950	G	A	5188	0	0
L20	L20H2wes	0.457	FOXH1	8	145699748	145699748	A	T	4995	0	0
L20	L20Qwes	0.446	NT5DC3	12	104187195	104187195	T	A	26324	0.00232	0.0084
L20	L20Qwes	0.281	GRIN2A	16	10031982	10031982	A	T	24367	0.00513	0.0084
L20	L20Qwes	0.281	NFATC3	16	68200822	68200822	A	G	20114	0.00393	0.0084
L20	L20Qwes	0.398	EVPL	17	74004920	74004920	C	-	28315	0.00421	0.0084
L20	L20Qwes	0.805	TP53	17	7578427	7578427	T	C	19888	0.00523	0.0084
L20	L20Qwes	0.548	FASN	17	80043004	80043004	C	T	15474	0.00627	0.0084
L20	L20Qwes	0.561	LAMA3	18	21437935	21437935	G	C	27037	0.00248	0.0084
L20	L20Qwes	0.453	HOOK2	19	12885532	12885532	G	T	17428	0.00597	0.0084
L20	L20Qwes	0.392	C19orf55	19	36255773	36255773	T	A	32220	0.00394	0.0084
L20	L20Qwes	0.536	CEP97	3	101476675	101476675	G	C	19186	0.00407	0.0084
L20	L20Qwes	0.461	HS3ST1	4	11401242	11401242	G	C	33214	0.00506	0.0084
L20	L20Qwes	0.714	LPHN3	4	62910204	62910204	C	T	14501	0.00345	0.0084
L20	L20Qwes	0.443	ROPN1L	5	10448374	10448375	-	T	22919	0.0031	0.0084
L20	L20Qwes	0.395	RREB1	6	7230950	7230950	G	A	25634	0.00336	0.0084
L20	L20Qwes	0.457	FOXH1	8	145699748	145699748	A	T	26334	0.00486	0.0084
L22	L22H1wes	0.367	POLL	10	103339241	103339241	G	C	25046	0.11084	0.18824
L22	L22H1wes	0.447	METTL12	11	62433253	62433253	G	T	13902	0.14847	0.18824
L22	L22H1wes	0.515	AKAP11	13	42873815	42873815	T	A	7599	0.10623	0.18824
L22	L22H1wes	0.445	ALPK3	15	85400470	85400470	G	T	35910	0.10298	0.18824
L22	L22H1wes	0.388	RAI1	17	17698900	17698900	A	G	24209	0.10335	0.18824
L22	L22H1wes	0.294	RAD51D	17	33434128	33434128	A	G	12503	0.05447	0.18824
L22	L22H1wes	0.342	SLC4A1	17	42336583	42336584	-	G	12372	0	0.18824
L22	L22H1wes	0.316	APCDD1	18	10485654	10485654	G	T	16815	0.07779	0.18824
L22	L22H1wes	0.392	PLEKHG2	19	39904779	39904779	G	A	22412	0.08094	0.18824
L22	L22H1wes	0.46	NLRP12	19	54313927	54313927	C	T	19831	0.11643	0.18824
L22	L22H1wes	0.41	CHRNA4	20	61978208	61978208	T	C	31171	0.09243	0.18824
L22	L22H1wes	0.455	PDGFRB	5	149499677	149499677	G	A	22734	0.09286	0.18824
L22	L22H1wes	0.766	GABRE	X	151123528	151123528	C	T	11418	0.22079	0.18824
L22	L22H1wes	0.788	PLXNB3	X	153035662	153035662	C	A	8988	0.20761	0.18824
L22	L22H2wes	0.367	POLL	10	103339241	103339241	G	C	7732	0.05147	0.08038
L22	L22H2wes	0.447	METTL12	11	62433253	62433253	G	T	4786	0.07586	0.08038
L22	L22H2wes	0.515	AKAP11	13	42873815	42873815	T	A	6381	0.04795	0.08038
L22	L22H2wes	0.445	ALPK3	15	85400470	85400470	G	T	11121	0.04217	0.08038
L22	L22H2wes	0.388	RAI1	17	17698900	17698900	A	G	9573	0.05265	0.08038
L22	L22H2wes	0.294	RAD51D	17	33434128	33434128	A	G	6095	0.02264	0.08038
L22	L22H2wes	0.342	SLC4A1	17	42336583	42336584	-	G	7850	0	0.08038
L22	L22H2wes	0.316	APCDD1	18	10485654	10485654	G	T	6902	0.03303	0.08038
L22	L22H2wes	0.392	PLEKHG2	19	39904779	39904779	G	A	7615	0.03322	0.08038
L22	L22H2wes	0.46	NLRP12	19	54313927	54313927	C	T	10532	0.05222	0.08038
L22	L22H2wes	0.41	CHRNA4	20	61978208	61978208	T	C	10165	0.03925	0.08038
L22	L22H2wes	0.455	PDGFRB	5	149499677	149499677	G	A	7742	0.03165	0.08038
L22	L22H2wes	0.766	GABRE	X	151123528	151123528	C	T	4057	0.09933	0.08038
L22	L22H2wes	0.788	PLXNB3	X	153035662	153035662	C	A	3892	0.09147	0.08038
L22	L22Qwes	0.367	POLL	10	103339241	103339241	G	C	27397	0.23821	0.41428
L22	L22Qwes	0.447	METTL12	11	62433253	62433253	G	T	18866	0.2984	0.41428
L22	L22Qwes	0.515	AKAP11	13	42873815	42873815	T	A	13295	0.21835	0.41428
L22	L22Qwes	0.445	ALPK3	15	85400470	85400470	G	T	37592	0.22247	0.41428
L22	L22Qwes	0.388	RAI1	17	17698900	17698900	A	G	29337	0.22957	0.41428
L22	L22Qwes	0.294	RAD51D	17	33434128	33434128	A	G	17099	0.18312	0.41428
L22	L22Qwes	0.342	SLC4A1	17	42336583	42336584	-	G	13745	0.03434	0.41428
L22	L22Qwes	0.316	APCDD1	18	10485654	10485654	G	T	20706	0.17792	0.41428
L22	L22Qwes	0.392	PLEKHG2	19	39904779	39904779	G	A	25362	0.18602	0.41428
L22	L22Qwes	0.46	NLRP12	19	54313927	54313927	C	T	22272	0.217	0.41428
L22	L22Qwes	0.41	CHRNA4	20	61978208	61978208	T	C	34394	0.19948	0.41428
L22	L22Qwes	0.455	PDGFRB	5	149499677	149499677	G	A	24066	0.21375	0.41428
L22	L22Qwes	0.766	GABRE	X	151123528	151123528	C	T	13835	0.45616	0.41428
L22	L22Qwes	0.788	PLXNB3	X	153035662	153035662	C	A	11601	0.44893	0.41428
L23	L23H1wes	0.156	LUZP2	11	24998204	24998204	T	C	4123	0	0
L23	L23H1wes	0.178	HRNR	1	152191760	152191760	C	A	20652	0	0
L23	L23H1wes	0.215	CARNS1	11	67191315	67191315	C	G	16088	0	0
L23	L23H1wes	0.189	OBSCN	1	228509832	228509832	G	T	12868	0	0
L23	L23H1wes	0.146	ABHD4	14	23072654	23072654	A	G	21652	0	0
L23	L23H1wes	0.211	CHTF18	16	847748	847748	G	A	4110	0	0
L23	L23H1wes	0.159	LHX8	1	75609620	75609620	C	A	6769	0	0
L23	L23H1wes	0.278	SMG8	17	57288333	57288333	G	T	11695	0	0
L23	L23H1wes	0.263	TP53	17	7579381	7579381	G	-	15937	0	0
L23	L23H1wes	0.16	ZNF235	19	44792260	44792260	C	T	14844	0	0
L23	L23H1wes	0.177	MYO18B	22	26299647	26299647	A	T	20347	0	0
L23	L23H1wes	0.147	ARID1B	6	157522102	157522102	G	C	20699	0	0
L23	L23H1wes	0.11	IKZF1	7	50450356	50450356	C	T	10548	0	0
L23	L23H1wes	0.19	CSMD1	8	3047598	3047598	G	A	10618	0	0
L23	L23H1wes	0.37	ERCC6L	X	71425134	71425134	C	T	6840	0	0
L23	L23H2wes	0.156	LUZP2	11	24998204	24998204	T	C	1775	0	0
L23	L23H2wes	0.178	HRNR	1	152191760	152191760	C	A	12254	0	0
L23	L23H2wes	0.215	CARNS1	11	67191315	67191315	C	G	10303	0	0
L23	L23H2wes	0.189	OBSCN	1	228509832	228509832	G	T	7999	0	0
L23	L23H2wes	0.146	ABHD4	14	23072654	23072654	A	G	9707	0	0
L23	L23H2wes	0.211	CHTF18	16	847748	847748	G	A	2834	0	0
L23	L23H2wes	0.159	LHX8	1	75609620	75609620	C	A	3021	0	0
L23	L23H2wes	0.278	SMG8	17	57288333	57288333	G	T	7874	0	0
L23	L23H2wes	0.263	TP53	17	7579381	7579381	G	-	9612	0	0
L23	L23H2wes	0.16	ZNF235	19	44792260	44792260	C	T	6193	0	0
L23	L23H2wes	0.177	MYO18B	22	26299647	26299647	A	T	11002	0	0
L23	L23H2wes	0.147	ARID1B	6	157522102	157522102	G	C	10216	0	0
L23	L23H2wes	0.11	IKZF1	7	50450356	50450356	C	T	5637	0	0
L23	L23H2wes	0.19	CSMD1	8	3047598	3047598	G	A	7166	0	0
L23	L23H2wes	0.37	ERCC6L	X	71425134	71425134	C	T	4603	0	0
L23	L23Qwes	0.156	LUZP2	11	24998204	24998204	T	C	4434	0	0
L23	L23Qwes	0.178	HRNR	1	152191760	152191760	C	A	9283	0	0
L23	L23Qwes	0.215	CARNS1	11	67191315	67191315	C	G	6222	0	0
L23	L23Qwes	0.189	OBSCN	1	228509832	228509832	G	T	6521	0	0
L23	L23Qwes	0.146	ABHD4	14	23072654	23072654	A	G	9137	0	0
L23	L23Qwes	0.211	CHTF18	16	847748	847748	G	A	1137	0	0
L23	L23Qwes	0.159	LHX8	1	75609620	75609620	C	A	6408	0	0
L23	L23Qwes	0.278	SMG8	17	57288333	57288333	G	T	6250	0	0
L23	L23Qwes	0.263	TP53	17	7579381	7579381	G	-	8989	0	0
L23	L23Qwes	0.16	ZNF235	19	44792260	44792260	C	T	5327	0	0
L23	L23Qwes	0.177	MYO18B	22	26299647	26299647	A	T	13259	0	0
L23	L23Qwes	0.147	ARID1B	6	157522102	157522102	G	C	8614	0	0
L23	L23Qwes	0.11	IKZF1	7	50450356	50450356	C	T	5423	0	0
L23	L23Qwes	0.19	CSMD1	8	3047598	3047598	G	A	8225	0	0
L23	L23Qwes	0.37	ERCC6L	X	71425134	71425134	C	T	11059	0	0
L24	L24H1wes	0.143	TOR1AIP2	1	179815337	179815337	T	A	9268	0.00766	0.02638
L24	L24H1wes	0.092	CACNA1E	1	181479669	181479669	T	A	14361	0.00689	0.02638
L24	L24H1wes	0.279	TMEM132C	12	129190151	129190151	G	A	9247	0.00811	0.02638
L24	L24H1wes	0.126	OBSCN	1	228467074	228467074	G	C	12452	0.00867	0.02638
L24	L24H1wes	0.124	ARID2	12	46244658	46244658	C	-	9385	0.00863	0.02638
L24	L24H1wes	0.143	CD19	16	28944706	28944706	A	T	10206	0.00852	0.02638
L24	L24H1wes	0.056	ADAMTS18	16	77327035	77327035	A	T	12516	0.00447	0.02638
L24	L24H1wes	0.195	DYNLRB1	20	33122575	33122575	A	-	11509	0.00878	0.02638
L24	L24H1wes	0.156	UNC80	2	210658523	210658523	A	G	9339	0.00899	0.02638
L24	L24H1wes	0.259	CXCR2	2	219000389	219000389	C	T	12835	0.00787	0.02638
L24	L24H1wes	0.16	ZDHHC19	3	195936345	195936345	C	G	9071	0.01014	0.02638
L24	L24H1wes	0.146	KIT	4	55589794	55589794	C	A	7108	0.01069	0.02638
L24	L24H1wes	0.082	DNAH5	5	13891143	13891143	A	G	6315	0.00285	0.02638
L24	L24H1wes	0.181	SLC25A27	6	46623711	46623711	G	C	6316	0.00918	0.02638
L24	L24H2wes	0.143	TOR1AIP2	1	179815337	179815337	T	A	9634	0.01868	0.05706
L24	L24H2wes	0.092	CACNA1E	1	181479669	181479669	T	A	15325	0.02088	0.05706
L24	L24H2wes	0.279	TMEM132C	12	129190151	129190151	G	A	9547	0.01718	0.05706
L24	L24H2wes	0.126	OBSCN	1	228467074	228467074	G	C	13541	0.01868	0.05706
L24	L24H2wes	0.124	ARID2	12	46244658	46244658	C	-	9502	0.01663	0.05706
L24	L24H2wes	0.143	CD19	16	28944706	28944706	A	T	10703	0.02149	0.05706
L24	L24H2wes	0.056	ADAMTS18	16	77327035	77327035	A	T	13336	0.00832	0.05706
L24	L24H2wes	0.195	DYNLRB1	20	33122575	33122575	A	-	12282	0.01816	0.05706
L24	L24H2wes	0.156	UNC80	2	210658523	210658523	A	G	9561	0.01799	0.05706
L24	L24H2wes	0.259	CXCR2	2	219000389	219000389	C	T	14148	0.01725	0.05706
L24	L24H2wes	0.16	ZDHHC19	3	195936345	195936345	C	G	9509	0.01504	0.05706
L24	L24H2wes	0.146	KIT	4	55589794	55589794	C	A	7581	0.02058	0.05706
L24	L24H2wes	0.082	DNAH5	5	13891143	13891143	A	G	6938	0.0111	0.05706
L24	L24H2wes	0.181	SLC25A27	6	46623711	46623711	G	C	6804	0.01661	0.05706
L24	L24Qwes	0.143	TOR1AIP2	1	179815337	179815337	T	A	5631	0.01154	0.03198
L24	L24Qwes	0.092	CACNA1E	1	181479669	181479669	T	A	8377	0.01254	0.03198
L24	L24Qwes	0.279	TMEM132C	12	129190151	129190151	G	A	6048	0.01157	0.03198
L24	L24Qwes	0.126	OBSCN	1	228467074	228467074	G	C	7684	0.01288	0.03198
L24	L24Qwes	0.124	ARID2	12	46244658	46244658	C	-	5693	0.00813	0.03198
L24	L24Qwes	0.143	CD19	16	28944706	28944706	A	T	6291	0.01049	0.03198
L24	L24Qwes	0.056	ADAMTS18	16	77327035	77327035	A	T	7252	0.00331	0.03198
L24	L24Qwes	0.195	DYNLRB1	20	33122575	33122575	A	-	6498	0.00785	0.03198
L24	L24Qwes	0.156	UNC80	2	210658523	210658523	A	G	5609	0.00891	0.03198
L24	L24Qwes	0.259	CXCR2	2	219000389	219000389	C	T	7363	0.01005	0.03198
L24	L24Qwes	0.16	ZDHHC19	3	195936345	195936345	C	G	5439	0.00515	0.03198
L24	L24Qwes	0.146	KIT	4	55589794	55589794	C	A	4405	0.01317	0.03198
L24	L24Qwes	0.082	DNAH5	5	13891143	13891143	A	G	4102	0.00658	0.03198
L24	L24Qwes	0.181	SLC25A27	6	46623711	46623711	G	C	4255	0.01199	0.03198
L25	L25H1wes	0.228	ATP1A1	1	116943857	116943857	A	C	1907	0	0.00028
L25	L25H1wes	0.192	GJB4	1	35227307	35227307	G	A	2934	0	0.00028
L25	L25H1wes	0.19	CHRNA5	15	78882881	78882881	G	C	1464	0	0.00028
L25	L25H1wes	0.272	TMEM100	17	53798236	53798236	T	G	2564	0	0.00028
L25	L25H1wes	0.267	TP53	17	7578523	7578523	T	G	2427	0	0.00028
L25	L25H1wes	0.131	DSG1	18	28934929	28934929	G	-	2019	0	0.00028
L25	L25H1wes	0.141	ATP9B	18	77137258	77137258	A	G	2876	0	0.00028
L25	L25H1wes	0.164	CACNA1A	19	13320255	13320255	G	C	2563	0	0.00028
L25	L25H1wes	0.242	AGRN	1	970665	970665	G	A	2674	0.0015	0.00028
L25	L25H1wes	0.183	DAW1	2	228767767	228767767	T	A	1617	0	0.00028
L25	L25H1wes	0.301	ACAA1	3	38169302	38169302	T	C	2386	0	0.00028
L25	L25H1wes	0.283	FAM160A1	4	152571366	152571366	A	G	3407	0	0.00028
L25	L25H1wes	0.254	PSKH2	8	87076751	87076751	T	C	1945	0	0.00028
L25	L25H1wes	0.18	TRPM3	9	73164512	73164512	T	A	1843	0	0.00028
L25	L25H1wes	0.507	OFD1	X	13781917	13781917	G	A	1107	0	0.00028
L25	L25Qwes	0.228	ATP1A1	1	116943857	116943857	A	C	4279	0.00164	0.00301
L25	L25Qwes	0.192	GJB4	1	35227307	35227307	G	A	6004	0	0.00301
L25	L25Qwes	0.19	CHRNA5	15	78882881	78882881	G	C	3541	0.00254	0.00301
L25	L25Qwes	0.272	TMEM100	17	53798236	53798236	T	G	5388	0.00148	0.00301
L25	L25Qwes	0.267	TP53	17	7578523	7578523	T	G	5124	0.00117	0.00301
L25	L25Qwes	0.131	DSG1	18	28934929	28934929	G	-	4815	0.00125	0.00301
L25	L25Qwes	0.141	ATP9B	18	77137258	77137258	A	G	6325	0.00095	0.00301
L25	L25Qwes	0.164	CACNA1A	19	13320255	13320255	G	C	5188	0.00154	0.00301
L25	L25Qwes	0.242	AGRN	1	970665	970665	G	A	5267	0.00114	0.00301
L25	L25Qwes	0.183	DAW1	2	228767767	228767767	T	A	3439	0.00116	0.00301
L25	L25Qwes	0.301	ACAA1	3	38169302	38169302	T	C	4907	0	0.00301
L25	L25Qwes	0.283	FAM160A1	4	152571366	152571366	A	G	7117	0.00126	0.00301
L25	L25Qwes	0.254	PSKH2	8	87076751	87076751	T	C	4465	0.00179	0.00301
L25	L25Qwes	0.18	TRPM3	9	73164512	73164512	T	A	4211	0.00237	0.00301
L25	L25Qwes	0.507	OFD1	X	13781917	13781917	G	A	2161	0.00185	0.00301
L26	L26H1wes	0.225	CUBN	10	17127620	17127620	G	T	3872	0	0
L26	L26H1wes	0.413	MLLT10	10	21827797	21827797	T	C	3490	0	0
L26	L26H1wes	0.453	PAPPA2	1	176525727	176525727	A	G	4867	0	0
L26	L26H1wes	0.231	RB1	13	48881489	48881489	A	T	1985	0	0
L26	L26H1wes	0.164	EML1	14	100377813	100377813	C	G	5366	0	0
L26	L26H1wes	0.398	TMC7	16	19020608	19020608	A	G	4915	0	0
L26	L26H1wes	0.373	OR1G1	17	3030550	3030550	A	T	4898	0	0
L26	L26H1wes	0.262	MYO1D	17	31048135	31048135	G	A	3446	0	0
L26	L26H1wes	0.531	SLC7A9	19	33350866	33350866	G	C	4703	0	0
L26	L26H1wes	0.542	PAK7	20	9546716	9546716	G	T	6566	0	0
L26	L26H1wes	0.34	HAPLN1	5	82940335	82940335	C	T	5023	0	0
L26	L26H1wes	0.095	HOOK3	8	42841916	42841916	A	C	1733	0	0
L26	L26H1wes	0.333	NECAB1	8	91962103	91962103	T	C	3322	0	0
L26	L26H1wes	0.391	SPATA31D1	9	84605686	84605686	A	T	5869	0	0
L26	L26H2wes	0.225	CUBN	10	17127620	17127620	G	T	6450	0	0
L26	L26H2wes	0.413	MLLT10	10	21827797	21827797	T	C	5264	0	0
L26	L26H2wes	0.453	PAPPA2	1	176525727	176525727	A	G	8231	0	0
L26	L26H2wes	0.231	RB1	13	48881489	48881489	A	T	2548	0	0
L26	L26H2wes	0.164	EML1	14	100377813	100377813	C	G	8825	0	0
L26	L26H2wes	0.398	TMC7	16	19020608	19020608	A	G	7940	0	0
L26	L26H2wes	0.373	OR1G1	17	3030550	3030550	A	T	7815	0	0
L26	L26H2wes	0.262	MYO1D	17	31048135	31048135	G	A	5856	0	0
L26	L26H2wes	0.531	SLC7A9	19	33350866	33350866	G	C	7999	0	0
L26	L26H2wes	0.542	PAK7	20	9546716	9546716	G	T	11363	0	0
L26	L26H2wes	0.34	HAPLN1	5	82940335	82940335	C	T	8528	0	0
L26	L26H2wes	0.095	HOOK3	8	42841916	42841916	A	C	2610	0	0
L26	L26H2wes	0.333	NECAB1	8	91962103	91962103	T	C	5246	0	0
L26	L26H2wes	0.391	SPATA31D1	9	84605686	84605686	A	T	9833	0	0
L26	L26H3wes	0.225	CUBN	10	17127620	17127620	G	T	12486	0	0
L26	L26H3wes	0.413	MLLT10	10	21827797	21827797	T	C	8570	0	0
L26	L26H3wes	0.453	PAPPA2	1	176525727	176525727	A	G	14073	0	0
L26	L26H3wes	0.231	RB1	13	48881489	48881489	A	T	3460	0	0
L26	L26H3wes	0.164	EML1	14	100377813	100377813	C	G	15256	0	0
L26	L26H3wes	0.398	TMC7	16	19020608	19020608	A	G	14444	0	0
L26	L26H3wes	0.373	OR1G1	17	3030550	3030550	A	T	15027	0	0
L26	L26H3wes	0.262	MYO1D	17	31048135	31048135	G	A	8113	0	0
L26	L26H3wes	0.531	SLC7A9	19	33350866	33350866	G	C	13063	0	0
L26	L26H3wes	0.542	PAK7	20	9546716	9546716	G	T	17614	0	0
L26	L26H3wes	0.34	HAPLN1	5	82940335	82940335	C	T	14332	0	0
L26	L26H3wes	0.095	HOOK3	8	42841916	42841916	A	C	4022	0	0
L26	L26H3wes	0.333	NECAB1	8	91962103	91962103	T	C	9573	0	0
L26	L26H3wes	0.391	SPATA31D1	9	84605686	84605686	A	T	15865	0	0
L26	L26Qwes	0.225	CUBN	10	17127620	17127620	G	T	2618	0.03476	0.0396
L26	L26Qwes	0.413	MLLT10	10	21827797	21827797	T	C	2011	0.01492	0.0396
L26	L26Qwes	0.453	PAPPA2	1	176525727	176525727	A	G	3035	0.02471	0.0396
L26	L26Qwes	0.231	RB1	13	48881489	48881489	A	T	1194	0.01843	0.0396
L26	L26Qwes	0.164	EML1	14	100377813	100377813	C	G	2957	0.01082	0.0396
L26	L26Qwes	0.398	TMC7	16	19020608	19020608	A	G	3202	0.02655	0.0396
L26	L26Qwes	0.373	OR1G1	17	3030550	3030550	A	T	3148	0.01334	0.0396
L26	L26Qwes	0.262	MYO1D	17	31048135	31048135	G	A	2082	0.0389	0.0396
L26	L26Qwes	0.531	SLC7A9	19	33350866	33350866	G	C	3163	0.02023	0.0396
L26	L26Qwes	0.542	PAK7	20	9546716	9546716	G	T	4302	0.02906	0.0396
L26	L26Qwes	0.34	HAPLN1	5	82940335	82940335	C	T	3251	0.03045	0.0396
L26	L26Qwes	0.095	HOOK3	8	42841916	42841916	A	C	1268	0.00789	0.0396
L26	L26Qwes	0.333	NECAB1	8	91962103	91962103	T	C	1588	0.01259	0.0396
L26	L26Qwes	0.391	SPATA31D1	9	84605686	84605686	A	T	3935	0.02846	0.0396
L27	L27H1wes	0.211	AP5B1	11	65545991	65545991	T	A	2941	0	8e-05
L27	L27H1wes	0.113	PLXNA2	1	208213046	208213046	T	A	4141	0	8e-05
L27	L27H1wes	0.104	EPHB2	1	23236884	23236884	G	T	5165	0	8e-05
L27	L27H1wes	0.23	PANK4	1	2452577	2452577	T	A	3217	0	8e-05
L27	L27H1wes	0.26	CCDC168	13	103384012	103384012	T	A	2381	0.00084	8e-05
L27	L27H1wes	0.123	SETDB2	13	50055114	50055114	A	G	2228	0	8e-05
L27	L27H1wes	0.245	AMFR	16	56419844	56419844	T	A	3140	0	8e-05
L27	L27H1wes	0.167	GRIN2A	16	9923489	9923489	T	A	2964	0	8e-05
L27	L27H1wes	0.134	RYR1	19	38968481	38968481	G	-	2743	0	8e-05
L27	L27H1wes	0.185	ZNF880	19	52887944	52887944	C	A	1193	0	8e-05
L27	L27H1wes	0.057	MECOM	3	168838969	168838969	C	T	3012	0	8e-05
L27	L27H1wes	0.154	GPRC6A	6	117130560	117130560	T	A	1177	0	8e-05
L27	L27H1wes	0.19	PKHD1	6	51889949	51889949	A	C	2863	0	8e-05
L27	L27H1wes	0.232	GFI1B	9	135864517	135864517	T	A	3208	0	8e-05
L27	L27H1wes	0.196	NUDT2	9	34343296	34343296	A	G	3594	0	8e-05
L27	L27H2wes	0.211	AP5B1	11	65545991	65545991	T	A	2497	0	0
L27	L27H2wes	0.113	PLXNA2	1	208213046	208213046	T	A	3784	0	0
L27	L27H2wes	0.104	EPHB2	1	23236884	23236884	G	T	3841	0	0
L27	L27H2wes	0.23	PANK4	1	2452577	2452577	T	A	2358	0	0
L27	L27H2wes	0.26	CCDC168	13	103384012	103384012	T	A	1645	0	0
L27	L27H2wes	0.123	SETDB2	13	50055114	50055114	A	G	1556	0	0
L27	L27H2wes	0.245	AMFR	16	56419844	56419844	T	A	2271	0	0
L27	L27H2wes	0.167	GRIN2A	16	9923489	9923489	T	A	2262	0	0
L27	L27H2wes	0.134	RYR1	19	38968481	38968481	G	-	2197	0	0
L27	L27H2wes	0.185	ZNF880	19	52887944	52887944	C	A	769	0	0
L27	L27H2wes	0.057	MECOM	3	168838969	168838969	C	T	2498	0	0
L27	L27H2wes	0.154	GPRC6A	6	117130560	117130560	T	A	847	0	0
L27	L27H2wes	0.19	PKHD1	6	51889949	51889949	A	C	1830	0	0
L27	L27H2wes	0.232	GFI1B	9	135864517	135864517	T	A	2849	0	0
L27	L27H2wes	0.196	NUDT2	9	34343296	34343296	A	G	2942	0	0
L27	L27H3wes	0.211	AP5B1	11	65545991	65545991	T	A	5021	0	0
L27	L27H3wes	0.113	PLXNA2	1	208213046	208213046	T	A	6749	0	0
L27	L27H3wes	0.104	EPHB2	1	23236884	23236884	G	T	7787	0	0
L27	L27H3wes	0.23	PANK4	1	2452577	2452577	T	A	4997	0	0
L27	L27H3wes	0.26	CCDC168	13	103384012	103384012	T	A	4848	0	0
L27	L27H3wes	0.123	SETDB2	13	50055114	50055114	A	G	4341	0	0
L27	L27H3wes	0.245	AMFR	16	56419844	56419844	T	A	5062	0	0
L27	L27H3wes	0.167	GRIN2A	16	9923489	9923489	T	A	5362	0	0
L27	L27H3wes	0.134	RYR1	19	38968481	38968481	G	-	4563	0	0
L27	L27H3wes	0.185	ZNF880	19	52887944	52887944	C	A	2593	0	0
L27	L27H3wes	0.057	MECOM	3	168838969	168838969	C	T	5636	0	0
L27	L27H3wes	0.154	GPRC6A	6	117130560	117130560	T	A	2554	0	0
L27	L27H3wes	0.19	PKHD1	6	51889949	51889949	A	C	5313	0	0
L27	L27H3wes	0.232	GFI1B	9	135864517	135864517	T	A	5429	0	0
L27	L27H3wes	0.196	NUDT2	9	34343296	34343296	A	G	6523	0	0
L27	L27Qwes	0.211	AP5B1	11	65545991	65545991	T	A	3780	0.01534	0.02309
L27	L27Qwes	0.113	PLXNA2	1	208213046	208213046	T	A	5336	0.00375	0.02309
L27	L27Qwes	0.104	EPHB2	1	23236884	23236884	G	T	5529	0.00489	0.02309
L27	L27Qwes	0.23	PANK4	1	2452577	2452577	T	A	3673	0.0079	0.02309
L27	L27Qwes	0.26	CCDC168	13	103384012	103384012	T	A	2719	0.01765	0.02309
L27	L27Qwes	0.123	SETDB2	13	50055114	50055114	A	G	2144	0.00746	0.02309
L27	L27Qwes	0.245	AMFR	16	56419844	56419844	T	A	3362	0.02499	0.02309
L27	L27Qwes	0.167	GRIN2A	16	9923489	9923489	T	A	3326	0.02435	0.02309
L27	L27Qwes	0.134	RYR1	19	38968481	38968481	G	-	3096	0.01777	0.02309
L27	L27Qwes	0.185	ZNF880	19	52887944	52887944	C	A	1282	0.01638	0.02309
L27	L27Qwes	0.057	MECOM	3	168838969	168838969	C	T	3577	0.00923	0.02309
L27	L27Qwes	0.154	GPRC6A	6	117130560	117130560	T	A	1435	0.01254	0.02309
L27	L27Qwes	0.19	PKHD1	6	51889949	51889949	A	C	3207	0.01434	0.02309
L27	L27Qwes	0.232	GFI1B	9	135864517	135864517	T	A	4006	0.01223	0.02309
L27	L27Qwes	0.196	NUDT2	9	34343296	34343296	A	G	4257	0.0195	0.02309
L29	L29H1wes	0.221	PNLIP	10	118313270	118313270	A	G	2319	0	7e-05
L29	L29H1wes	0.259	DUSP6	12	89743318	89743318	A	G	2919	0	7e-05
L29	L29H1wes	0.205	ALPK3	15	85411367	85411367	T	-	4025	0	7e-05
L29	L29H1wes	0.229	SPPL2C	17	43922517	43922517	G	A	4542	0	7e-05
L29	L29H1wes	0.195	SULF2	20	46365561	46365561	C	T	3770	0	7e-05
L29	L29H1wes	0.076	CFLAR	2	201994676	201994676	A	G	3507	0	7e-05
L29	L29H1wes	0.203	ALK	2	29416322	29416322	T	C	4576	0	7e-05
L29	L29H1wes	0.192	CTNNB1	3	41266097	41266097	G	A	3625	0	7e-05
L29	L29H1wes	0.196	WDR6	3	49050837	49050837	G	T	4115	0	7e-05
L29	L29H1wes	0.2	PCDHGC5	5	140870935	140870935	A	C	3823	0	7e-05
L29	L29H1wes	0.216	PLEKHG1	6	151152102	151152102	C	T	4238	0	7e-05
L29	L29H1wes	0.348	KIFC2	8	145693097	145693097	C	A	4076	0	7e-05
L29	L29H1wes	0.241	TSC1	9	135796749	135796749	C	A	3046	0	7e-05
L29	L29H1wes	0.133	PTPRD	9	8484222	8484222	C	A	3436	0.00058	7e-05
L29	L29H1wes	0.362	AR	X	66931315	66931315	A	G	1556	0	7e-05
L29	L29H2wes	0.221	PNLIP	10	118313270	118313270	A	G	1631	0	0.00651
L29	L29H2wes	0.259	DUSP6	12	89743318	89743318	A	G	1604	0.00249	0.00651
L29	L29H2wes	0.205	ALPK3	15	85411367	85411367	T	-	3162	0.00498	0.00651
L29	L29H2wes	0.229	SPPL2C	17	43922517	43922517	G	A	3571	0.00532	0.00651
L29	L29H2wes	0.195	SULF2	20	46365561	46365561	C	T	2931	0	0.00651
L29	L29H2wes	0.076	CFLAR	2	201994676	201994676	A	G	2192	0.00091	0.00651
L29	L29H2wes	0.203	ALK	2	29416322	29416322	T	C	3372	0.00415	0.00651
L29	L29H2wes	0.192	CTNNB1	3	41266097	41266097	G	A	2618	0.00153	0.00651
L29	L29H2wes	0.196	WDR6	3	49050837	49050837	G	T	3072	0.00065	0.00651
L29	L29H2wes	0.2	PCDHGC5	5	140870935	140870935	A	C	3005	0.00333	0.00651
L29	L29H2wes	0.216	PLEKHG1	6	151152102	151152102	C	T	3121	0.00737	0.00651
L29	L29H2wes	0.348	KIFC2	8	145693097	145693097	C	A	3528	0.00652	0.00651
L29	L29H2wes	0.241	TSC1	9	135796749	135796749	C	A	1908	0.00419	0.00651
L29	L29H2wes	0.133	PTPRD	9	8484222	8484222	C	A	2570	0.00195	0.00651
L29	L29H2wes	0.362	AR	X	66931315	66931315	A	G	1139	0.00351	0.00651
L29	L29Qwes	0.221	PNLIP	10	118313270	118313270	A	G	1731	0.00751	0.04102
L29	L29Qwes	0.259	DUSP6	12	89743318	89743318	A	G	1821	0.02032	0.04102
L29	L29Qwes	0.205	ALPK3	15	85411367	85411367	T	-	3408	0.01149	0.04102
L29	L29Qwes	0.229	SPPL2C	17	43922517	43922517	G	A	4005	0.02372	0.04102
L29	L29Qwes	0.195	SULF2	20	46365561	46365561	C	T	3348	0.01792	0.04102
L29	L29Qwes	0.076	CFLAR	2	201994676	201994676	A	G	2989	0.01673	0.04102
L29	L29Qwes	0.203	ALK	2	29416322	29416322	T	C	3645	0.02634	0.04102
L29	L29Qwes	0.192	CTNNB1	3	41266097	41266097	G	A	2504	0.02716	0.04102
L29	L29Qwes	0.196	WDR6	3	49050837	49050837	G	T	3732	0.01902	0.04102
L29	L29Qwes	0.2	PCDHGC5	5	140870935	140870935	A	C	3236	0.02936	0.04102
L29	L29Qwes	0.216	PLEKHG1	6	151152102	151152102	C	T	3486	0.02094	0.04102
L29	L29Qwes	0.348	KIFC2	8	145693097	145693097	C	A	3905	0.03022	0.04102
L29	L29Qwes	0.241	TSC1	9	135796749	135796749	C	A	1724	0.01972	0.04102
L29	L29Qwes	0.133	PTPRD	9	8484222	8484222	C	A	2430	0.00412	0.04102
L29	L29Qwes	0.362	AR	X	66931315	66931315	A	G	1234	0.05024	0.04102
L30	L30H1wes	0.152	HNRNPF	10	43882528	43882528	A	C	5652	0	0
L30	L30H1wes	0.14	ISG20L2	1	156693947	156693947	T	C	5577	0	0
L30	L30H1wes	0.1	OAS2	12	113446945	113446945	G	T	5109	0	0
L30	L30H1wes	0.1	MED13L	12	116421219	116421219	G	A	4245	0	0
L30	L30H1wes	0.149	HDC	15	50534992	50534992	G	C	7001	0	0
L30	L30H1wes	0.165	ACAN	15	89402650	89402650	T	A	5701	0	0
L30	L30H1wes	0.064	TP53	17	7578524	7578524	G	C	5696	0	0
L30	L30H1wes	0.162	KCTD15	19	34302366	34302366	T	A	6427	0	0
L30	L30H1wes	0.197	PSMC4	19	40480333	40480333	T	C	7375	0	0
L30	L30H1wes	0.1	ATP1A3	19	42471494	42471494	T	A	3803	0	0
L30	L30H1wes	0.204	ROBO1	3	78717328	78717329	-	A	3149	0	0
L30	L30H1wes	0.174	GLRB	4	158091773	158091773	A	T	4170	0	0
L30	L30H1wes	0.222	PLEKHG4B	5	169457	169457	G	A	4381	0	0
L30	L30H1wes	0.158	IYD	6	150715380	150715380	G	T	4535	0	0
L30	L30H1wes	0.256	VGLL1	X	135630879	135630879	T	A	4195	0	0
L30	L30H2wes	0.152	HNRNPF	10	43882528	43882528	A	C	14330	0	0
L30	L30H2wes	0.14	ISG20L2	1	156693947	156693947	T	C	16280	0	0
L30	L30H2wes	0.1	OAS2	12	113446945	113446945	G	T	13186	0	0
L30	L30H2wes	0.1	MED13L	12	116421219	116421219	G	A	9871	0	0
L30	L30H2wes	0.149	HDC	15	50534992	50534992	G	C	19533	0	0
L30	L30H2wes	0.165	ACAN	15	89402650	89402650	T	A	14209	0	0
L30	L30H2wes	0.064	TP53	17	7578524	7578524	G	C	14289	0	0
L30	L30H2wes	0.162	KCTD15	19	34302366	34302366	T	A	14538	0	0
L30	L30H2wes	0.197	PSMC4	19	40480333	40480333	T	C	13803	0	0
L30	L30H2wes	0.1	ATP1A3	19	42471494	42471494	T	A	11075	0	0
L30	L30H2wes	0.204	ROBO1	3	78717328	78717329	-	A	7461	0	0
L30	L30H2wes	0.174	GLRB	4	158091773	158091773	A	T	10235	0	0
L30	L30H2wes	0.222	PLEKHG4B	5	169457	169457	G	A	10600	0	0
L30	L30H2wes	0.158	IYD	6	150715380	150715380	G	T	14390	0	0
L30	L30H2wes	0.256	VGLL1	X	135630879	135630879	T	A	22242	0	0
L30	L30H3wes	0.152	HNRNPF	10	43882528	43882528	A	C	4268	0	0.0019
L30	L30H3wes	0.14	ISG20L2	1	156693947	156693947	T	C	4708	0.0017	0.0019
L30	L30H3wes	0.1	OAS2	12	113446945	113446945	G	T	4740	0	0.0019
L30	L30H3wes	0.1	MED13L	12	116421219	116421219	G	A	3778	0.00159	0.0019
L30	L30H3wes	0.149	HDC	15	50534992	50534992	G	C	5807	0.00138	0.0019
L30	L30H3wes	0.165	ACAN	15	89402650	89402650	T	A	4606	0	0.0019
L30	L30H3wes	0.064	TP53	17	7578524	7578524	G	C	4371	0.00183	0.0019
L30	L30H3wes	0.162	KCTD15	19	34302366	34302366	T	A	3734	0.00134	0.0019
L30	L30H3wes	0.197	PSMC4	19	40480333	40480333	T	C	4442	0.00248	0.0019
L30	L30H3wes	0.1	ATP1A3	19	42471494	42471494	T	A	2749	0.00146	0.0019
L30	L30H3wes	0.204	ROBO1	3	78717328	78717329	-	A	3709	0.00216	0.0019
L30	L30H3wes	0.174	GLRB	4	158091773	158091773	A	T	5111	0.00117	0.0019
L30	L30H3wes	0.222	PLEKHG4B	5	169457	169457	G	A	2959	0	0.0019
L30	L30H3wes	0.158	IYD	6	150715380	150715380	G	T	4888	0	0.0019
L30	L30H3wes	0.256	VGLL1	X	135630879	135630879	T	A	3029	0.00132	0.0019
L30	L30Qwes	0.152	HNRNPF	10	43882528	43882528	A	C	2940	0	9e-05
L30	L30Qwes	0.14	ISG20L2	1	156693947	156693947	T	C	2833	0	9e-05
L30	L30Qwes	0.1	OAS2	12	113446945	113446945	G	T	2883	0	9e-05
L30	L30Qwes	0.1	MED13L	12	116421219	116421219	G	A	1880	0	9e-05
L30	L30Qwes	0.149	HDC	15	50534992	50534992	G	C	4050	0	9e-05
L30	L30Qwes	0.165	ACAN	15	89402650	89402650	T	A	2905	0.00069	9e-05
L30	L30Qwes	0.064	TP53	17	7578524	7578524	G	C	2894	0	9e-05
L30	L30Qwes	0.162	KCTD15	19	34302366	34302366	T	A	3201	0	9e-05
L30	L30Qwes	0.197	PSMC4	19	40480333	40480333	T	C	3648	0	9e-05
L30	L30Qwes	0.1	ATP1A3	19	42471494	42471494	T	A	2313	0	9e-05
L30	L30Qwes	0.204	ROBO1	3	78717328	78717329	-	A	1341	0	9e-05
L30	L30Qwes	0.174	GLRB	4	158091773	158091773	A	T	1838	0	9e-05
L30	L30Qwes	0.222	PLEKHG4B	5	169457	169457	G	A	2311	0	9e-05
L30	L30Qwes	0.158	IYD	6	150715380	150715380	G	T	2145	0	9e-05
L30	L30Qwes	0.256	VGLL1	X	135630879	135630879	T	A	2279	0	9e-05
L31	L31H1wes	0.105	CDHR1	10	85968034	85968034	G	T	7197	0	0
L31	L31H1wes	0.128	KCNA10	1	111060034	111060034	T	C	5408	0	0
L31	L31H1wes	0.114	BICD1	12	32481127	32481127	C	A	5082	0	0
L31	L31H1wes	0.101	TIE1	1	43788362	43788362	C	T	4814	0	0
L31	L31H1wes	0.125	STARD9	15	42981694	42981694	A	G	5569	0	0
L31	L31H1wes	0.091	SENP8	15	72432295	72432295	G	T	4550	0	0
L31	L31H1wes	0.092	ZNF174	16	3458680	3458680	G	A	4273	0	0
L31	L31H1wes	0.15	RPE65	1	68896746	68896746	A	G	4203	0	0
L31	L31H1wes	0.165	P2RX5	17	3592891	3592891	G	T	7415	0	0
L31	L31H1wes	0.15	TP53	17	7578457	7578457	C	A	5440	0	0
L31	L31H1wes	0.093	EEF2	19	3977347	3977347	T	C	2461	0	0
L31	L31H1wes	0.211	PEG3	19	57327141	57327141	T	A	4752	0	0
L31	L31H1wes	0.14	SLC23A2	20	4880311	4880311	C	A	5730	0	0
L31	L31H1wes	0.125	NLGN1	3	173997002	173997002	A	C	2303	0	0
L31	L31H1wes	0.087	HIST1H2BG	6	26216720	26216720	G	T	3605	0	0
L31	L31H2wes	0.105	CDHR1	10	85968034	85968034	G	T	4337	0	0
L31	L31H2wes	0.128	KCNA10	1	111060034	111060034	T	C	3766	0	0
L31	L31H2wes	0.114	BICD1	12	32481127	32481127	C	A	3586	0	0
L31	L31H2wes	0.101	TIE1	1	43788362	43788362	C	T	2999	0	0
L31	L31H2wes	0.125	STARD9	15	42981694	42981694	A	G	3431	0	0
L31	L31H2wes	0.091	SENP8	15	72432295	72432295	G	T	3570	0	0
L31	L31H2wes	0.092	ZNF174	16	3458680	3458680	G	A	2780	0	0
L31	L31H2wes	0.15	RPE65	1	68896746	68896746	A	G	3261	0	0
L31	L31H2wes	0.165	P2RX5	17	3592891	3592891	G	T	4564	0	0
L31	L31H2wes	0.15	TP53	17	7578457	7578457	C	A	3434	0	0
L31	L31H2wes	0.093	EEF2	19	3977347	3977347	T	C	1496	0	0
L31	L31H2wes	0.211	PEG3	19	57327141	57327141	T	A	3512	0	0
L31	L31H2wes	0.14	SLC23A2	20	4880311	4880311	C	A	3572	0	0
L31	L31H2wes	0.125	NLGN1	3	173997002	173997002	A	C	2678	0	0
L31	L31H2wes	0.087	HIST1H2BG	6	26216720	26216720	G	T	2412	0	0
L31	L31H3wes	0.105	CDHR1	10	85968034	85968034	G	T	12089	0	0
L31	L31H3wes	0.128	KCNA10	1	111060034	111060034	T	C	9725	0	0
L31	L31H3wes	0.114	BICD1	12	32481127	32481127	C	A	7525	0	0
L31	L31H3wes	0.101	TIE1	1	43788362	43788362	C	T	7829	0	0
L31	L31H3wes	0.125	STARD9	15	42981694	42981694	A	G	8670	0	0
L31	L31H3wes	0.091	SENP8	15	72432295	72432295	G	T	9397	0	0
L31	L31H3wes	0.092	ZNF174	16	3458680	3458680	G	A	7316	0	0
L31	L31H3wes	0.15	RPE65	1	68896746	68896746	A	G	6886	0	0
L31	L31H3wes	0.165	P2RX5	17	3592891	3592891	G	T	12105	0	0
L31	L31H3wes	0.15	TP53	17	7578457	7578457	C	A	9330	0	0
L31	L31H3wes	0.093	EEF2	19	3977347	3977347	T	C	3537	0	0
L31	L31H3wes	0.211	PEG3	19	57327141	57327141	T	A	8901	0	0
L31	L31H3wes	0.14	SLC23A2	20	4880311	4880311	C	A	9844	0	0
L31	L31H3wes	0.125	NLGN1	3	173997002	173997002	A	C	4463	0	0
L31	L31H3wes	0.087	HIST1H2BG	6	26216720	26216720	G	T	6356	0	0
L31	L31H4wes	0.105	CDHR1	10	85968034	85968034	G	T	25340	0	0
L31	L31H4wes	0.128	KCNA10	1	111060034	111060034	T	C	20407	0	0
L31	L31H4wes	0.114	BICD1	12	32481127	32481127	C	A	14692	0	0
L31	L31H4wes	0.101	TIE1	1	43788362	43788362	C	T	14514	0	0
L31	L31H4wes	0.125	STARD9	15	42981694	42981694	A	G	15369	0	0
L31	L31H4wes	0.091	SENP8	15	72432295	72432295	G	T	21503	0	0
L31	L31H4wes	0.092	ZNF174	16	3458680	3458680	G	A	13385	0	0
L31	L31H4wes	0.15	RPE65	1	68896746	68896746	A	G	14372	0	0
L31	L31H4wes	0.165	P2RX5	17	3592891	3592891	G	T	22253	0	0
L31	L31H4wes	0.15	TP53	17	7578457	7578457	C	A	18287	0	0
L31	L31H4wes	0.093	EEF2	19	3977347	3977347	T	C	4113	0	0
L31	L31H4wes	0.211	PEG3	19	57327141	57327141	T	A	18119	0	0
L31	L31H4wes	0.14	SLC23A2	20	4880311	4880311	C	A	22106	0	0
L31	L31H4wes	0.125	NLGN1	3	173997002	173997002	A	C	7266	0	0
L31	L31H4wes	0.087	HIST1H2BG	6	26216720	26216720	G	T	13177	0	0
L31	L31Qwes	0.105	CDHR1	10	85968034	85968034	G	T	14305	0.03551	0.09035
L31	L31Qwes	0.128	KCNA10	1	111060034	111060034	T	C	11168	0.06519	0.09035
L31	L31Qwes	0.114	BICD1	12	32481127	32481127	C	A	9925	0.04655	0.09035
L31	L31Qwes	0.101	TIE1	1	43788362	43788362	C	T	9735	0.0753	0.09035
L31	L31Qwes	0.125	STARD9	15	42981694	42981694	A	G	10953	0.05076	0.09035
L31	L31Qwes	0.091	SENP8	15	72432295	72432295	G	T	8913	0.00438	0.09035
L31	L31Qwes	0.092	ZNF174	16	3458680	3458680	G	A	7802	0.0514	0.09035
L31	L31Qwes	0.15	RPE65	1	68896746	68896746	A	G	8619	0.07625	0.09035
L31	L31Qwes	0.165	P2RX5	17	3592891	3592891	G	T	14083	0.04871	0.09035
L31	L31Qwes	0.15	TP53	17	7578457	7578457	C	A	11012	0.04777	0.09035
L31	L31Qwes	0.093	EEF2	19	3977347	3977347	T	C	5932	0.06861	0.09035
L31	L31Qwes	0.211	PEG3	19	57327141	57327141	T	A	10335	0.07083	0.09035
L31	L31Qwes	0.14	SLC23A2	20	4880311	4880311	C	A	11289	0.08964	0.09035
L31	L31Qwes	0.125	NLGN1	3	173997002	173997002	A	C	2626	0.06778	0.09035
L31	L31Qwes	0.087	HIST1H2BG	6	26216720	26216720	G	T	8875	0.04113	0.09035
L32	L32H1wes	0.212	KMT2A	11	118344029	118344029	A	T	7376	0.00136	0.00343
L32	L32H1wes	0.424	PTCHD2	1	11561159	11561159	A	G	11815	0.00059	0.00343
L32	L32H1wes	0.211	FAT3	11	92590482	92590482	A	T	11934	0.00235	0.00343
L32	L32H1wes	0.435	PTPN14	1	214638059	214638059	T	A	13220	0.0034	0.00343
L32	L32H1wes	0.404	E2F7	12	77421720	77421720	T	G	8347	0.00276	0.00343
L32	L32H1wes	0.404	EYA3	1	28362132	28362132	T	C	14426	0.00194	0.00343
L32	L32H1wes	0.415	VEZT	12	95694351	95694351	A	T	13146	0.00358	0.00343
L32	L32H1wes	0.418	ANKS1B	12	99225845	99225845	C	T	12411	0.00387	0.00343
L32	L32H1wes	0.425	PPP1R1B	17	37786228	37786228	G	A	19748	0.00132	0.00343
L32	L32H1wes	0.331	ERG	21	39775578	39775578	T	A	13868	0.00144	0.00343
L32	L32H1wes	0.358	CTNNB1	3	41266098	41266098	A	G	10005	0.0007	0.00343
L32	L32H1wes	0.237	EDNRA	4	148406874	148406874	T	A	13900	0.00245	0.00343
L32	L32H1wes	0.412	PSMB1	6	170852812	170852812	T	A	14032	0.00135	0.00343
L32	L32H1wes	0.29	GPC3	X	132887517	132887517	T	C	10705	0.00215	0.00343
L32	L32H1wes	0.439	MAGEA11	X	148794847	148794847	C	A	11722	0.00427	0.00343
L32	L32Qwes	0.212	KMT2A	11	118344029	118344029	A	T	10844	0.23755	0.4313
L32	L32Qwes	0.424	PTCHD2	1	11561159	11561159	A	G	11827	0.23345	0.4313
L32	L32Qwes	0.211	FAT3	11	92590482	92590482	A	T	13480	0.22248	0.4313
L32	L32Qwes	0.435	PTPN14	1	214638059	214638059	T	A	18593	0.35094	0.4313
L32	L32Qwes	0.404	E2F7	12	77421720	77421720	T	G	12064	0.36655	0.4313
L32	L32Qwes	0.404	EYA3	1	28362132	28362132	T	C	15517	0.25227	0.4313
L32	L32Qwes	0.415	VEZT	12	95694351	95694351	A	T	18974	0.32492	0.4313
L32	L32Qwes	0.418	ANKS1B	12	99225845	99225845	C	T	15533	0.3275	0.4313
L32	L32Qwes	0.425	PPP1R1B	17	37786228	37786228	G	A	20343	0.24362	0.4313
L32	L32Qwes	0.331	ERG	21	39775578	39775578	T	A	14158	0.23541	0.4313
L32	L32Qwes	0.358	CTNNB1	3	41266098	41266098	A	G	9689	0.22221	0.4313
L32	L32Qwes	0.237	EDNRA	4	148406874	148406874	T	A	17255	0.23607	0.4313
L32	L32Qwes	0.412	PSMB1	6	170852812	170852812	T	A	15022	0.23199	0.4313
L32	L32Qwes	0.29	GPC3	X	132887517	132887517	T	C	12100	0.21537	0.4313
L32	L32Qwes	0.439	MAGEA11	X	148794847	148794847	C	A	12636	0.48176	0.4313
L33	L33H1wes	0.143	KMT2A	11	118376145	118376145	A	G	4245	0	0
L33	L33H1wes	0.247	HSD3B2	1	119958143	119958143	T	C	3219	0	0
L33	L33H1wes	0.303	FRS2	12	69964264	69964264	T	G	2505	0	0
L33	L33H1wes	0.433	RAP1GAP2	17	2934233	2934233	T	C	4279	0	0
L33	L33H1wes	0.307	TP53	17	7578211	7578211	C	G	4277	0	0
L33	L33H1wes	0.268	DNAH17	17	76486788	76486788	A	T	5313	0	0
L33	L33H1wes	0.288	RDH8	19	10124115	10124115	T	C	5901	0	0
L33	L33H1wes	0.321	DPP10	2	116497317	116497317	G	A	2874	0	0
L33	L33H1wes	0.314	RIF1	2	152320540	152320541	-	A	3460	0	0
L33	L33H1wes	0.309	SLC25A18	22	18072356	18072356	T	G	3853	0	0
L33	L33H1wes	0.295	EVC	4	5812704	5812704	A	C	3977	0	0
L33	L33H1wes	0.289	GHR	5	42718811	42718811	C	G	4548	0	0
L33	L33H1wes	0.363	DCDC2	6	24302254	24302254	T	A	2278	0	0
L33	L33H1wes	0.549	KIAA1429	8	95504052	95504052	C	T	3595	0	0
L33	L33H1wes	0.316	DGKK	X	50144109	50144109	G	A	4158	0	0
L33	L33H2wes	0.143	KMT2A	11	118376145	118376145	A	G	2749	0	0
L33	L33H2wes	0.247	HSD3B2	1	119958143	119958143	T	C	2079	0	0
L33	L33H2wes	0.303	FRS2	12	69964264	69964264	T	G	2252	0	0
L33	L33H2wes	0.433	RAP1GAP2	17	2934233	2934233	T	C	2821	0	0
L33	L33H2wes	0.307	TP53	17	7578211	7578211	C	G	2972	0	0
L33	L33H2wes	0.268	DNAH17	17	76486788	76486788	A	T	3629	0	0
L33	L33H2wes	0.288	RDH8	19	10124115	10124115	T	C	3764	0	0
L33	L33H2wes	0.321	DPP10	2	116497317	116497317	G	A	1881	0	0
L33	L33H2wes	0.314	RIF1	2	152320540	152320541	-	A	2422	0	0
L33	L33H2wes	0.309	SLC25A18	22	18072356	18072356	T	G	2988	0	0
L33	L33H2wes	0.295	EVC	4	5812704	5812704	A	C	2475	0	0
L33	L33H2wes	0.289	GHR	5	42718811	42718811	C	G	3040	0	0
L33	L33H2wes	0.363	DCDC2	6	24302254	24302254	T	A	1738	0	0
L33	L33H2wes	0.549	KIAA1429	8	95504052	95504052	C	T	2324	0	0
L33	L33H2wes	0.316	DGKK	X	50144109	50144109	G	A	2909	0	0
L33	L33Qwes	0.143	KMT2A	11	118376145	118376145	A	G	19207	0	0
L33	L33Qwes	0.247	HSD3B2	1	119958143	119958143	T	C	12554	0	0
L33	L33Qwes	0.303	FRS2	12	69964264	69964264	T	G	13901	0	0
L33	L33Qwes	0.433	RAP1GAP2	17	2934233	2934233	T	C	22349	0	0
L33	L33Qwes	0.307	TP53	17	7578211	7578211	C	G	21067	0	0
L33	L33Qwes	0.268	DNAH17	17	76486788	76486788	A	T	30851	0	0
L33	L33Qwes	0.288	RDH8	19	10124115	10124115	T	C	31516	0	0
L33	L33Qwes	0.321	DPP10	2	116497317	116497317	G	A	15425	0	0
L33	L33Qwes	0.314	RIF1	2	152320540	152320541	-	A	15670	0	0
L33	L33Qwes	0.309	SLC25A18	22	18072356	18072356	T	G	11214	0	0
L33	L33Qwes	0.295	EVC	4	5812704	5812704	A	C	6505	0	0
L33	L33Qwes	0.289	GHR	5	42718811	42718811	C	G	16328	0	0
L33	L33Qwes	0.363	DCDC2	6	24302254	24302254	T	A	12680	0	0
L33	L33Qwes	0.549	KIAA1429	8	95504052	95504052	C	T	19105	0	0
L33	L33Qwes	0.316	DGKK	X	50144109	50144109	G	A	17306	0	0
L34	L34H1wes	0.754	C11orf63	11	122817301	122817301	A	T	4333	0	0
L34	L34H1wes	0.654	FAT3	11	92614030	92614030	A	T	3629	0	0
L34	L34H1wes	0.344	CREBBP	16	3778173	3778173	T	A	6972	0	0
L34	L34H1wes	0.696	SPACA3	17	31322669	31322669	T	A	8694	0	0
L34	L34H1wes	0.853	AATF	17	35346544	35346544	A	T	3601	0	0
L34	L34H1wes	0.684	KRT32	17	39620352	39620352	T	A	5355	0	0
L34	L34H1wes	0.705	ALOX12B	17	7990733	7990733	T	A	7976	0	0
L34	L34H1wes	0.695	SMAD4	18	48584588	48584588	C	G	3043	0	0
L34	L34H1wes	0.722	ZNF532	18	56586021	56586021	G	C	7307	0	0
L34	L34H1wes	0.695	NFATC1	18	77208911	77208911	A	T	6592	0	0
L34	L34H1wes	0.39	PAK7	20	9561332	9561332	A	T	3973	0	0
L34	L34H1wes	0.207	EWSR1	22	29683121	29683121	A	T	3471	0	0
L34	L34H1wes	0.319	BCL6	3	187447100	187447100	T	A	5236	0	0
L34	L34H1wes	0.727	TKTL2	4	164394190	164394190	T	A	4365	0	0
L34	L34H1wes	0.397	GPC3	X	132887888	132887888	T	A	4659	0	0
L34	L34Qwes	0.754	C11orf63	11	122817301	122817301	A	T	16665	0.02184	0.0379
L34	L34Qwes	0.654	FAT3	11	92614030	92614030	A	T	11091	0.02173	0.0379
L34	L34Qwes	0.344	CREBBP	16	3778173	3778173	T	A	23520	0.01956	0.0379
L34	L34Qwes	0.696	SPACA3	17	31322669	31322669	T	A	29373	0.02492	0.0379
L34	L34Qwes	0.853	AATF	17	35346544	35346544	A	T	15104	0.07157	0.0379
L34	L34Qwes	0.684	KRT32	17	39620352	39620352	T	A	10488	0.01993	0.0379
L34	L34Qwes	0.705	ALOX12B	17	7990733	7990733	T	A	19930	0.03472	0.0379
L34	L34Qwes	0.695	SMAD4	18	48584588	48584588	C	G	10860	0.02845	0.0379
L34	L34Qwes	0.722	ZNF532	18	56586021	56586021	G	C	18024	0.02302	0.0379
L34	L34Qwes	0.695	NFATC1	18	77208911	77208911	A	T	16292	0.02492	0.0379
L34	L34Qwes	0.39	PAK7	20	9561332	9561332	A	T	13860	0.02035	0.0379
L34	L34Qwes	0.207	EWSR1	22	29683121	29683121	A	T	8598	0.01105	0.0379
L34	L34Qwes	0.319	BCL6	3	187447100	187447100	T	A	17709	0.02089	0.0379
L34	L34Qwes	0.727	TKTL2	4	164394190	164394190	T	A	13650	0.02791	0.0379
L34	L34Qwes	0.397	GPC3	X	132887888	132887888	T	A	15743	0.02128	0.0379
L35	L35H1wes	0.138	CFH	1	196648850	196648850	G	A	5118	0	0.01751
L35	L35H1wes	0.458	ARID1A	1	27023220	27023220	CTA	C	4080	0	0.01751
L35	L35H1wes	0.261	INF2	14	105177969	105177969	G	T	24340	0	0.01751
L35	L35H1wes	0.166	RAD51B	14	68944371	68944371	A	G	12027	0	0.01751
L35	L35H1wes	0.047	ADAM21	14	70924335	70924335	C	T	32155	0.05697	0.01751
L35	L35H1wes	0.315	NR2F2	15	96877742	96877742	A	T	16661	0	0.01751
L35	L35H1wes	0.271	ZNF217	20	52198744	52198744	C	A	16845	0	0.01751
L35	L35H1wes	0.221	STAT1	2	191864390	191864390	T	C	10126	0	0.01751
L35	L35H1wes	0.388	ATOH8	2	85981914	85981914	A	G	22016	0	0.01751
L35	L35H1wes	0.078	PHOX2B	4	41748309	41748309	G	A	18126	0	0.01751
L35	L35H1wes	0.432	PDGFRA	4	55153650	55153650	C	A	24442	0	0.01751
L35	L35H1wes	0.325	TGFBI	5	135369511	135369511	G	A	13567	0	0.01751
L35	L35H1wes	0.136	BRD9	5	889268	889268	A	C	10270	0	0.01751
L35	L35H1wes	0.132	VEGFA	6	43738943	43738943	G	A	15505	0	0.01751
L35	L35H1wes	0.061	CBLL1	7	107398863	107398863	T	G	20485	0	0.01751
L35	L35H1wes	0.516	MALSU1	7	23338979	23338979	C	G	5525	0	0.01751
L35	L35H1wes	0.042	SFRP4	7	37955862	37955862	G	A	20172	0	0.01751
L35	L35H1wes	0.166	URGCP	7	43917179	43917179	C	T	26425	0	0.01751
L35	L35H1wes	0.478	PTPN12	7	77256324	77256324	T	A	1546	0	0.01751
L35	L35H1wes	0.199	NOTCH1	9	139395070	139395070	G	C	15219	0	0.01751
L35	L35H2wes	0.138	CFH	1	196648850	196648850	G	A	5352	0	0.01647
L35	L35H2wes	0.458	ARID1A	1	27023220	27023220	CTA	C	3933	0	0.01647
L35	L35H2wes	0.261	INF2	14	105177969	105177969	G	T	17207	0	0.01647
L35	L35H2wes	0.166	RAD51B	14	68944371	68944371	A	G	8795	0	0.01647
L35	L35H2wes	0.047	ADAM21	14	70924335	70924335	C	T	24035	0.05538	0.01647
L35	L35H2wes	0.315	NR2F2	15	96877742	96877742	A	T	13340	0	0.01647
L35	L35H2wes	0.271	ZNF217	20	52198744	52198744	C	A	11201	0	0.01647
L35	L35H2wes	0.221	STAT1	2	191864390	191864390	T	C	8621	0	0.01647
L35	L35H2wes	0.388	ATOH8	2	85981914	85981914	A	G	17963	0	0.01647
L35	L35H2wes	0.078	PHOX2B	4	41748309	41748309	G	A	13742	0	0.01647
L35	L35H2wes	0.432	PDGFRA	4	55153650	55153650	C	A	16912	0	0.01647
L35	L35H2wes	0.325	TGFBI	5	135369511	135369511	G	A	11046	0	0.01647
L35	L35H2wes	0.136	BRD9	5	889268	889268	A	C	9527	0	0.01647
L35	L35H2wes	0.132	VEGFA	6	43738943	43738943	G	A	11998	0	0.01647
L35	L35H2wes	0.061	CBLL1	7	107398863	107398863	T	G	14307	0	0.01647
L35	L35H2wes	0.516	MALSU1	7	23338979	23338979	C	G	5164	0	0.01647
L35	L35H2wes	0.042	SFRP4	7	37955862	37955862	G	A	15577	0	0.01647
L35	L35H2wes	0.166	URGCP	7	43917179	43917179	C	T	18681	0	0.01647
L35	L35H2wes	0.478	PTPN12	7	77256324	77256324	T	A	1920	0	0.01647
L35	L35H2wes	0.199	NOTCH1	9	139395070	139395070	G	C	11028	0	0.01647
L35	L35H3wes	0.138	CFH	1	196648850	196648850	G	A	4394	0	0.01678
L35	L35H3wes	0.458	ARID1A	1	27023220	27023220	CTA	C	2358	0	0.01678
L35	L35H3wes	0.261	INF2	14	105177969	105177969	G	T	8745	0	0.01678
L35	L35H3wes	0.166	RAD51B	14	68944371	68944371	A	G	5563	0	0.01678
L35	L35H3wes	0.047	ADAM21	14	70924335	70924335	C	T	12970	0.0596	0.01678
L35	L35H3wes	0.315	NR2F2	15	96877742	96877742	A	T	7074	0	0.01678
L35	L35H3wes	0.271	ZNF217	20	52198744	52198744	C	A	7125	0	0.01678
L35	L35H3wes	0.221	STAT1	2	191864390	191864390	T	C	5510	0	0.01678
L35	L35H3wes	0.388	ATOH8	2	85981914	85981914	A	G	9493	0	0.01678
L35	L35H3wes	0.078	PHOX2B	4	41748309	41748309	G	A	6808	0	0.01678
L35	L35H3wes	0.432	PDGFRA	4	55153650	55153650	C	A	9332	0	0.01678
L35	L35H3wes	0.325	TGFBI	5	135369511	135369511	G	A	6546	0	0.01678
L35	L35H3wes	0.136	BRD9	5	889268	889268	A	C	6540	0	0.01678
L35	L35H3wes	0.132	VEGFA	6	43738943	43738943	G	A	6309	0	0.01678
L35	L35H3wes	0.061	CBLL1	7	107398863	107398863	T	G	8605	0	0.01678
L35	L35H3wes	0.516	MALSU1	7	23338979	23338979	C	G	2856	0	0.01678
L35	L35H3wes	0.042	SFRP4	7	37955862	37955862	G	A	8861	0	0.01678
L35	L35H3wes	0.166	URGCP	7	43917179	43917179	C	T	9951	0	0.01678
L35	L35H3wes	0.478	PTPN12	7	77256324	77256324	T	A	1284	0	0.01678
L35	L35H3wes	0.199	NOTCH1	9	139395070	139395070	G	C	7256	0	0.01678
L35	L35H4wes	0.138	CFH	1	196648850	196648850	G	A	6526	0	0.01616
L35	L35H4wes	0.458	ARID1A	1	27023220	27023220	CTA	C	4160	0	0.01616
L35	L35H4wes	0.261	INF2	14	105177969	105177969	G	T	13804	0	0.01616
L35	L35H4wes	0.166	RAD51B	14	68944371	68944371	A	G	9038	0	0.01616
L35	L35H4wes	0.047	ADAM21	14	70924335	70924335	C	T	20479	0.06104	0.01616
L35	L35H4wes	0.315	NR2F2	15	96877742	96877742	A	T	12593	0	0.01616
L35	L35H4wes	0.271	ZNF217	20	52198744	52198744	C	A	11042	0	0.01616
L35	L35H4wes	0.221	STAT1	2	191864390	191864390	T	C	9053	0	0.01616
L35	L35H4wes	0.388	ATOH8	2	85981914	85981914	A	G	17845	0	0.01616
L35	L35H4wes	0.078	PHOX2B	4	41748309	41748309	G	A	12109	0	0.01616
L35	L35H4wes	0.432	PDGFRA	4	55153650	55153650	C	A	15198	0	0.01616
L35	L35H4wes	0.325	TGFBI	5	135369511	135369511	G	A	9925	0	0.01616
L35	L35H4wes	0.136	BRD9	5	889268	889268	A	C	9675	0	0.01616
L35	L35H4wes	0.132	VEGFA	6	43738943	43738943	G	A	10936	0	0.01616
L35	L35H4wes	0.061	CBLL1	7	107398863	107398863	T	G	12411	0	0.01616
L35	L35H4wes	0.516	MALSU1	7	23338979	23338979	C	G	4375	0	0.01616
L35	L35H4wes	0.042	SFRP4	7	37955862	37955862	G	A	15026	0	0.01616
L35	L35H4wes	0.166	URGCP	7	43917179	43917179	C	T	14953	0	0.01616
L35	L35H4wes	0.478	PTPN12	7	77256324	77256324	T	A	4109	0	0.01616
L35	L35H4wes	0.199	NOTCH1	9	139395070	139395070	G	C	12323	0	0.01616
L35	L35H5wes	0.138	CFH	1	196648850	196648850	G	A	4941	0	0.01965
L35	L35H5wes	0.458	ARID1A	1	27023220	27023220	CTA	C	2125	0	0.01965
L35	L35H5wes	0.261	INF2	14	105177969	105177969	G	T	8661	0	0.01965
L35	L35H5wes	0.166	RAD51B	14	68944371	68944371	A	G	6658	0	0.01965
L35	L35H5wes	0.047	ADAM21	14	70924335	70924335	C	T	13887	0.06583	0.01965
L35	L35H5wes	0.315	NR2F2	15	96877742	96877742	A	T	6954	0	0.01965
L35	L35H5wes	0.271	ZNF217	20	52198744	52198744	C	A	7270	0	0.01965
L35	L35H5wes	0.221	STAT1	2	191864390	191864390	T	C	6165	0	0.01965
L35	L35H5wes	0.388	ATOH8	2	85981914	85981914	A	G	8860	0	0.01965
L35	L35H5wes	0.078	PHOX2B	4	41748309	41748309	G	A	7285	0	0.01965
L35	L35H5wes	0.432	PDGFRA	4	55153650	55153650	C	A	10554	0	0.01965
L35	L35H5wes	0.325	TGFBI	5	135369511	135369511	G	A	6795	0	0.01965
L35	L35H5wes	0.136	BRD9	5	889268	889268	A	C	6748	0	0.01965
L35	L35H5wes	0.132	VEGFA	6	43738943	43738943	G	A	5951	0	0.01965
L35	L35H5wes	0.061	CBLL1	7	107398863	107398863	T	G	8752	0	0.01965
L35	L35H5wes	0.516	MALSU1	7	23338979	23338979	C	G	2699	0	0.01965
L35	L35H5wes	0.042	SFRP4	7	37955862	37955862	G	A	8155	0	0.01965
L35	L35H5wes	0.166	URGCP	7	43917179	43917179	C	T	9742	0	0.01965
L35	L35H5wes	0.478	PTPN12	7	77256324	77256324	T	A	1176	0	0.01965
L35	L35H5wes	0.199	NOTCH1	9	139395070	139395070	G	C	5988	0	0.01965
L35	L35H6wes	0.138	CFH	1	196648850	196648850	G	A	2302	0	0.01963
L35	L35H6wes	0.458	ARID1A	1	27023220	27023220	CTA	C	2382	0	0.01963
L35	L35H6wes	0.261	INF2	14	105177969	105177969	G	T	4107	0	0.01963
L35	L35H6wes	0.166	RAD51B	14	68944371	68944371	A	G	3484	0	0.01963
L35	L35H6wes	0.047	ADAM21	14	70924335	70924335	C	T	6317	0.07108	0.01963
L35	L35H6wes	0.315	NR2F2	15	96877742	96877742	A	T	2539	0	0.01963
L35	L35H6wes	0.271	ZNF217	20	52198744	52198744	C	A	3676	0	0.01963
L35	L35H6wes	0.221	STAT1	2	191864390	191864390	T	C	2798	0	0.01963
L35	L35H6wes	0.388	ATOH8	2	85981914	85981914	A	G	5361	0	0.01963
L35	L35H6wes	0.078	PHOX2B	4	41748309	41748309	G	A	401	0	0.01963
L35	L35H6wes	0.432	PDGFRA	4	55153650	55153650	C	A	4576	0	0.01963
L35	L35H6wes	0.325	TGFBI	5	135369511	135369511	G	A	2922	0	0.01963
L35	L35H6wes	0.136	BRD9	5	889268	889268	A	C	3497	0	0.01963
L35	L35H6wes	0.061	CBLL1	7	107398863	107398863	T	G	4035	0	0.01963
L35	L35H6wes	0.516	MALSU1	7	23338979	23338979	C	G	1335	0	0.01963
L35	L35H6wes	0.042	SFRP4	7	37955862	37955862	G	A	6029	0	0.01963
L35	L35H6wes	0.166	URGCP	7	43917179	43917179	C	T	4463	0	0.01963
L35	L35H6wes	0.478	PTPN12	7	77256324	77256324	T	A	1146	0	0.01963
L35	L35H6wes	0.199	NOTCH1	9	139395070	139395070	G	C	3213	0	0.01963
L35	L35H7wes	0.138	CFH	1	196648850	196648850	G	A	4123	0	0.01612
L35	L35H7wes	0.458	ARID1A	1	27023220	27023220	CTA	C	4462	0	0.01612
L35	L35H7wes	0.261	INF2	14	105177969	105177969	G	T	8230	0.00061	0.01612
L35	L35H7wes	0.166	RAD51B	14	68944371	68944371	A	G	5746	0	0.01612
L35	L35H7wes	0.047	ADAM21	14	70924335	70924335	C	T	12737	0.05771	0.01612
L35	L35H7wes	0.315	NR2F2	15	96877742	96877742	A	T	5223	0	0.01612
L35	L35H7wes	0.271	ZNF217	20	52198744	52198744	C	A	7808	0	0.01612
L35	L35H7wes	0.221	STAT1	2	191864390	191864390	T	C	5853	0	0.01612
L35	L35H7wes	0.388	ATOH8	2	85981914	85981914	A	G	12146	0	0.01612
L35	L35H7wes	0.078	PHOX2B	4	41748309	41748309	G	A	897	0	0.01612
L35	L35H7wes	0.432	PDGFRA	4	55153650	55153650	C	A	9243	0	0.01612
L35	L35H7wes	0.325	TGFBI	5	135369511	135369511	G	A	6331	0	0.01612
L35	L35H7wes	0.136	BRD9	5	889268	889268	A	C	6549	0	0.01612
L35	L35H7wes	0.061	CBLL1	7	107398863	107398863	T	G	7809	0	0.01612
L35	L35H7wes	0.516	MALSU1	7	23338979	23338979	C	G	2575	0	0.01612
L35	L35H7wes	0.042	SFRP4	7	37955862	37955862	G	A	11262	0	0.01612
L35	L35H7wes	0.166	URGCP	7	43917179	43917179	C	T	9308	0	0.01612
L35	L35H7wes	0.478	PTPN12	7	77256324	77256324	T	A	1568	0	0.01612
L35	L35H7wes	0.199	NOTCH1	9	139395070	139395070	G	C	6628	0.0006	0.01612
L35	L35H7wes	0.061	RPS6KA3	X	20213255	20213255	G	A	2260	0	0.01612
L35	L35Qwes	0.138	CFH	1	196648850	196648850	G	A	665	0	0.02896
L35	L35Qwes	0.458	ARID1A	1	27023220	27023220	CTA	C	717	0	0.02896
L35	L35Qwes	0.261	INF2	14	105177969	105177969	G	T	2439	0.00574	0.02896
L35	L35Qwes	0.166	RAD51B	14	68944371	68944371	A	G	1992	0	0.02896
L35	L35Qwes	0.047	ADAM21	14	70924335	70924335	C	T	3186	0.04834	0.02896
L35	L35Qwes	0.315	NR2F2	15	96877742	96877742	A	T	2050	0.0078	0.02896
L35	L35Qwes	0.271	ZNF217	20	52198744	52198744	C	A	2094	0.00716	0.02896
L35	L35Qwes	0.221	STAT1	2	191864390	191864390	T	C	1130	0.0115	0.02896
L35	L35Qwes	0.388	ATOH8	2	85981914	85981914	A	G	2382	0.01008	0.02896
L35	L35Qwes	0.078	PHOX2B	4	41748309	41748309	G	A	2367	0	0.02896
L35	L35Qwes	0.432	PDGFRA	4	55153650	55153650	C	A	2435	0.01725	0.02896
L35	L35Qwes	0.325	TGFBI	5	135369511	135369511	G	A	1458	0.00274	0.02896
L35	L35Qwes	0.136	BRD9	5	889268	889268	A	C	1296	0.01235	0.02896
L35	L35Qwes	0.132	VEGFA	6	43738943	43738943	G	A	1586	0.00252	0.02896
L35	L35Qwes	0.061	CBLL1	7	107398863	107398863	T	G	2413	0	0.02896
L35	L35Qwes	0.516	MALSU1	7	23338979	23338979	C	G	836	0.00478	0.02896
L35	L35Qwes	0.042	SFRP4	7	37955862	37955862	G	A	3001	0	0.02896
L35	L35Qwes	0.166	URGCP	7	43917179	43917179	C	T	2911	0.01031	0.02896
L35	L35Qwes	0.478	PTPN12	7	77256324	77256324	T	A	783	0.01788	0.02896
L35	L35Qwes	0.199	NOTCH1	9	139395070	139395070	G	C	2256	0.00798	0.02896
L36	L36H1wes	0.286	TMPRSS13	11	117789166	117789166	C	A	7198	0	0
L36	L36H1wes	0.286	RRNAD1	1	156703970	156703970	G	A	5402	0	0
L36	L36H1wes	0.437	NLRP3	1	247593044	247593045	-	T	5343	0	0
L36	L36H1wes	0.318	MAP3K6	1	27686369	27686369	T	C	4716	0	0
L36	L36H1wes	0.262	PTAFR	1	28476686	28476686	T	A	4140	0	0
L36	L36H1wes	0.211	FANCM	14	45623173	45623173	A	T	628	0	0
L36	L36H1wes	0.229	USP6	17	5036203	5036203	A	T	7943	0	0
L36	L36H1wes	0.203	PAK7	20	9546764	9546764	A	T	5780	0	0
L36	L36H1wes	0.224	LCT	2	136575111	136575111	C	A	6720	0	0
L36	L36H1wes	0.257	TTN	2	179476842	179476842	G	A	2038	0	0
L36	L36H1wes	0.215	DRC1	2	26677541	26677541	A	T	5290	0	0
L36	L36H1wes	0.205	FAM179A	2	29222311	29222311	A	T	5876	0	0
L36	L36H1wes	0.226	GCSAM	3	111842535	111842535	A	G	4722	0	0
L36	L36H1wes	0.2	TIMMDC1	3	119242499	119242499	A	C	2089	0	0
L36	L36H1wes	0.245	NEDD9	6	11213693	11213693	C	A	5053	0	0
L36	L36H1wes	0.215	ZFAND2A	7	1197845	1197845	C	T	2705	0	0
L36	L36H1wes	0.172	GLI3	7	42085016	42085016	C	T	3901	0	0
L36	L36H1wes	0.258	MROH5	8	142484258	142484258	C	T	7143	0	0
L36	L36H1wes	0.298	CRISPLD1	8	75926223	75926223	T	A	1798	0	0
L36	L36H1wes	0.185	NFIL3	9	94171847	94171847	A	C	2895	0	0
L36	L36Qwes	0.286	TMPRSS13	11	117789166	117789166	C	A	31568	0.0006	0.00043
L36	L36Qwes	0.286	RRNAD1	1	156703970	156703970	G	A	20943	0.00057	0.00043
L36	L36Qwes	0.437	NLRP3	1	247593044	247593045	-	T	31607	0.0012	0.00043
L36	L36Qwes	0.318	MAP3K6	1	27686369	27686369	T	C	18707	0	0.00043
L36	L36Qwes	0.262	PTAFR	1	28476686	28476686	T	A	20820	0	0.00043
L36	L36Qwes	0.211	FANCM	14	45623173	45623173	A	T	14608	0.00068	0.00043
L36	L36Qwes	0.229	USP6	17	5036203	5036203	A	T	37163	0	0.00043
L36	L36Qwes	0.203	PAK7	20	9546764	9546764	A	T	29711	0	0.00043
L36	L36Qwes	0.224	LCT	2	136575111	136575111	C	A	28068	0	0.00043
L36	L36Qwes	0.257	TTN	2	179476842	179476842	G	A	21704	0	0.00043
L36	L36Qwes	0.215	DRC1	2	26677541	26677541	A	T	25416	0	0.00043
L36	L36Qwes	0.205	FAM179A	2	29222311	29222311	A	T	24533	0	0.00043
L36	L36Qwes	0.226	GCSAM	3	111842535	111842535	A	G	22738	0	0.00043
L36	L36Qwes	0.2	TIMMDC1	3	119242499	119242499	A	C	18893	0	0.00043
L36	L36Qwes	0.245	NEDD9	6	11213693	11213693	C	A	24901	0	0.00043
L36	L36Qwes	0.215	ZFAND2A	7	1197845	1197845	C	T	11816	0	0.00043
L36	L36Qwes	0.172	GLI3	7	42085016	42085016	C	T	27001	0	0.00043
L36	L36Qwes	0.258	MROH5	8	142484258	142484258	C	T	24023	0.00067	0.00043
L36	L36Qwes	0.298	CRISPLD1	8	75926223	75926223	T	A	17542	0.00108	0.00043
L36	L36Qwes	0.185	NFIL3	9	94171847	94171847	A	C	14915	0	0.00043
L38	L38H1wes	0.358	CACNA2D4	12	1995194	1995194	G	T	5194	0	0
L38	L38H1wes	0.37	OR2G2	1	247752352	247752352	A	G	15526	0	0
L38	L38H1wes	0.408	MYO15A	17	18034586	18034586	G	A	12365	0	0
L38	L38H1wes	0.335	OGFOD3	17	80373348	80373348	C	T	9317	0	0
L38	L38H1wes	0.294	AURKB	17	8108551	8108551	A	G	7431	0	0
L38	L38H1wes	0.361	COL6A2	21	47535813	47535813	G	C	13618	0	0
L38	L38H1wes	0.352	APOBEC3F	22	39448295	39448295	T	C	14085	0	0
L38	L38H1wes	0.313	NLGN1	3	173997052	173997052	A	T	6319	0	0
L38	L38H1wes	0.183	EPHA3	3	89478264	89478264	G	T	1306	0	0
L38	L38H1wes	0.574	EEF1D	8	144662801	144662801	C	T	16846	0	0
L38	L38H1wes	0.551	ZNF34	8	146002902	146002902	G	A	12877	0	0
L38	L38H1wes	0.363	UNC5D	8	35608235	35608235	C	A	13067	0	0
L38	L38H1wes	0.493	PDP1	8	94934838	94934838	G	A	11052	0	0
L38	L38H1wes	0.528	HCFC1	X	153223700	153223700	C	T	8306	0	0
L38	L38H1wes	0.555	ARSD	X	2825465	2825465	C	A	5139	0	0
L38	L38H2wes	0.358	CACNA2D4	12	1995194	1995194	G	T	2704	0	0
L38	L38H2wes	0.37	OR2G2	1	247752352	247752352	A	G	9083	0	0
L38	L38H2wes	0.408	MYO15A	17	18034586	18034586	G	A	7863	0	0
L38	L38H2wes	0.335	OGFOD3	17	80373348	80373348	C	T	5020	0	0
L38	L38H2wes	0.294	AURKB	17	8108551	8108551	A	G	4178	0	0
L38	L38H2wes	0.361	COL6A2	21	47535813	47535813	G	C	8455	0	0
L38	L38H2wes	0.352	APOBEC3F	22	39448295	39448295	T	C	8227	0	0
L38	L38H2wes	0.313	NLGN1	3	173997052	173997052	A	T	5445	0	0
L38	L38H2wes	0.183	EPHA3	3	89478264	89478264	G	T	1505	0	0
L38	L38H2wes	0.574	EEF1D	8	144662801	144662801	C	T	9324	0	0
L38	L38H2wes	0.551	ZNF34	8	146002902	146002902	G	A	7372	0	0
L38	L38H2wes	0.363	UNC5D	8	35608235	35608235	C	A	6602	0	0
L38	L38H2wes	0.493	PDP1	8	94934838	94934838	G	A	6550	0	0
L38	L38H2wes	0.528	HCFC1	X	153223700	153223700	C	T	4127	0	0
L38	L38H2wes	0.555	ARSD	X	2825465	2825465	C	A	2658	0	0
L38	L38H3wes	0.358	CACNA2D4	12	1995194	1995194	G	T	3309	0	0
L38	L38H3wes	0.37	OR2G2	1	247752352	247752352	A	G	9445	0	0
L38	L38H3wes	0.408	MYO15A	17	18034586	18034586	G	A	7956	0	0
L38	L38H3wes	0.335	OGFOD3	17	80373348	80373348	C	T	5302	0	0
L38	L38H3wes	0.294	AURKB	17	8108551	8108551	A	G	5745	0	0
L38	L38H3wes	0.361	COL6A2	21	47535813	47535813	G	C	7534	0	0
L38	L38H3wes	0.352	APOBEC3F	22	39448295	39448295	T	C	8383	0	0
L38	L38H3wes	0.313	NLGN1	3	173997052	173997052	A	T	7226	0	0
L38	L38H3wes	0.183	EPHA3	3	89478264	89478264	G	T	1993	0	0
L38	L38H3wes	0.574	EEF1D	8	144662801	144662801	C	T	9869	0	0
L38	L38H3wes	0.551	ZNF34	8	146002902	146002902	G	A	7722	0	0
L38	L38H3wes	0.363	UNC5D	8	35608235	35608235	C	A	8971	0	0
L38	L38H3wes	0.493	PDP1	8	94934838	94934838	G	A	7385	0	0
L38	L38H3wes	0.528	HCFC1	X	153223700	153223700	C	T	4854	0	0
L38	L38H3wes	0.555	ARSD	X	2825465	2825465	C	A	2726	0	0
L38	L38Qwes	0.358	CACNA2D4	12	1995194	1995194	G	T	8140	0	0.00518
L38	L38Qwes	0.37	OR2G2	1	247752352	247752352	A	G	28532	0.0027	0.00518
L38	L38Qwes	0.408	MYO15A	17	18034586	18034586	G	A	22133	0.0023	0.00518
L38	L38Qwes	0.335	OGFOD3	17	80373348	80373348	C	T	15218	0.00131	0.00518
L38	L38Qwes	0.294	AURKB	17	8108551	8108551	A	G	13345	0.00165	0.00518
L38	L38Qwes	0.361	COL6A2	21	47535813	47535813	G	C	18534	0.00232	0.00518
L38	L38Qwes	0.352	APOBEC3F	22	39448295	39448295	T	C	25496	0.00169	0.00518
L38	L38Qwes	0.313	NLGN1	3	173997052	173997052	A	T	12253	0.00147	0.00518
L38	L38Qwes	0.183	EPHA3	3	89478264	89478264	G	T	2217	0.0009	0.00518
L38	L38Qwes	0.574	EEF1D	8	144662801	144662801	C	T	28104	0.00594	0.00518
L38	L38Qwes	0.551	ZNF34	8	146002902	146002902	G	A	21081	0.00854	0.00518
L38	L38Qwes	0.363	UNC5D	8	35608235	35608235	C	A	25970	0.00185	0.00518
L38	L38Qwes	0.493	PDP1	8	94934838	94934838	G	A	20461	0.00376	0.00518
L38	L38Qwes	0.528	HCFC1	X	153223700	153223700	C	T	14970	0.00247	0.00518
L38	L38Qwes	0.555	ARSD	X	2825465	2825465	C	A	7561	0.00463	0.00518
L39	L39H1wes	0.1	RFX5	1	151315315	151315315	G	A	19794	0	0
L39	L39H1wes	0.082	TRIM67	1	231299001	231299001	G	A	6595	0	0
L39	L39H1wes	0.118	UGGT2	13	96508564	96508564	C	T	10449	0	0
L39	L39H1wes	0.069	TSC2	16	2105465	2105465	A	T	17244	0	0
L39	L39H1wes	0.139	GPR142	17	72368687	72368687	C	T	19208	0	0
L39	L39H1wes	0.114	KEAP1	19	10602293	10602293	C	T	13578	0	0
L39	L39H1wes	0.129	L3MBTL2	22	41620223	41620223	C	T	19923	0	0
L39	L39H1wes	0.082	ROBO2	3	77637971	77637971	A	T	10978	0	0
L39	L39H1wes	0.085	GABRA4	4	46930595	46930595	G	T	15608	0	0
L39	L39H1wes	0.095	LARS	5	145512479	145512479	T	A	11151	0	0
L39	L39H1wes	0.089	DSE	6	116754554	116754554	A	G	14282	0	0
L39	L39H1wes	0.08	BAI3	6	69653740	69653740	A	T	7567	0	0
L39	L39H1wes	0.085	LEP	7	127894527	127894527	T	A	19869	0	0
L39	L39H1wes	0.161	SLC25A53	X	103349397	103349397	G	T	12381	0	0
L39	L39H2wes	0.1	RFX5	1	151315315	151315315	G	A	8025	0	0
L39	L39H2wes	0.082	TRIM67	1	231299001	231299001	G	A	2870	0	0
L39	L39H2wes	0.118	UGGT2	13	96508564	96508564	C	T	3696	0	0
L39	L39H2wes	0.069	TSC2	16	2105465	2105465	A	T	5797	0	0
L39	L39H2wes	0.139	GPR142	17	72368687	72368687	C	T	8768	0	0
L39	L39H2wes	0.114	KEAP1	19	10602293	10602293	C	T	4820	0	0
L39	L39H2wes	0.129	L3MBTL2	22	41620223	41620223	C	T	8472	0	0
L39	L39H2wes	0.082	ROBO2	3	77637971	77637971	A	T	3927	0	0
L39	L39H2wes	0.085	GABRA4	4	46930595	46930595	G	T	5409	0	0
L39	L39H2wes	0.095	LARS	5	145512479	145512479	T	A	4155	0	0
L39	L39H2wes	0.089	DSE	6	116754554	116754554	A	G	5057	0	0
L39	L39H2wes	0.08	BAI3	6	69653740	69653740	A	T	3664	0	0
L39	L39H2wes	0.085	LEP	7	127894527	127894527	T	A	7253	0	0
L39	L39H2wes	0.161	SLC25A53	X	103349397	103349397	G	T	4393	0	0
L39	L39H3wes	0.1	RFX5	1	151315315	151315315	G	A	9366	0	0
L39	L39H3wes	0.082	TRIM67	1	231299001	231299001	G	A	3187	0	0
L39	L39H3wes	0.118	UGGT2	13	96508564	96508564	C	T	8559	0	0
L39	L39H3wes	0.069	TSC2	16	2105465	2105465	A	T	8066	0	0
L39	L39H3wes	0.139	GPR142	17	72368687	72368687	C	T	9260	0	0
L39	L39H3wes	0.114	KEAP1	19	10602293	10602293	C	T	5259	0	0
L39	L39H3wes	0.129	L3MBTL2	22	41620223	41620223	C	T	9188	0	0
L39	L39H3wes	0.082	ROBO2	3	77637971	77637971	A	T	7322	0	0
L39	L39H3wes	0.085	GABRA4	4	46930595	46930595	G	T	8263	0	0
L39	L39H3wes	0.095	LARS	5	145512479	145512479	T	A	7769	0	0
L39	L39H3wes	0.089	DSE	6	116754554	116754554	A	G	8982	0	0
L39	L39H3wes	0.08	BAI3	6	69653740	69653740	A	T	6582	0	0
L39	L39H3wes	0.085	LEP	7	127894527	127894527	T	A	9395	0	0
L39	L39H3wes	0.161	SLC25A53	X	103349397	103349397	G	T	5419	0	0
L39	L39Qwes	0.1	RFX5	1	151315315	151315315	G	A	4306	0	0.00828
L39	L39Qwes	0.082	TRIM67	1	231299001	231299001	G	A	2199	0.00546	0.00828
L39	L39Qwes	0.118	UGGT2	13	96508564	96508564	C	T	2013	0.01143	0.00828
L39	L39Qwes	0.069	TSC2	16	2105465	2105465	A	T	3100	0.00419	0.00828
L39	L39Qwes	0.139	GPR142	17	72368687	72368687	C	T	4832	0.00455	0.00828
L39	L39Qwes	0.114	KEAP1	19	10602293	10602293	C	T	3019	0.00729	0.00828
L39	L39Qwes	0.129	L3MBTL2	22	41620223	41620223	C	T	4617	0.00715	0.00828
L39	L39Qwes	0.082	ROBO2	3	77637971	77637971	A	T	2288	0.00874	0.00828
L39	L39Qwes	0.085	GABRA4	4	46930595	46930595	G	T	3092	0.00841	0.00828
L39	L39Qwes	0.095	LARS	5	145512479	145512479	T	A	2453	0.00448	0.00828
L39	L39Qwes	0.089	DSE	6	116754554	116754554	A	G	2488	0.01045	0.00828
L39	L39Qwes	0.08	BAI3	6	69653740	69653740	A	T	2119	0.00189	0.00828
L39	L39Qwes	0.085	LEP	7	127894527	127894527	T	A	3900	0.00359	0.00828
L39	L39Qwes	0.161	SLC25A53	X	103349397	103349397	G	T	2343	0.00085	0.00828
L3	L3H1wes	0.513	TARBP1	1	234565978	234565978	T	C	3905	0	0
L3	L3H1wes	0.241	PARP4	13	25066636	25066636	T	C	2791	0	0
L3	L3H1wes	0.275	DYNC1H1	14	102468979	102468979	A	G	4080	0	0
L3	L3H1wes	0.188	ORC1	1	52861817	52861820	CATG	-	3911	0	0
L3	L3H1wes	0.282	JAK1	1	65339066	65339066	T	C	3820	0	0
L3	L3H1wes	0.446	ITGA3	17	48149436	48149436	C	A	4449	0	0
L3	L3H1wes	0.319	TP53	17	7577579	7577579	G	T	3875	0	0
L3	L3H1wes	0.286	PRKCG	19	54395827	54395827	T	C	4919	0	0
L3	L3H1wes	0.234	DSCAM	21	41539157	41539157	C	A	3142	0	0
L3	L3H1wes	0.259	MFSD2B	2	24246003	24246003	A	G	2055	0	0
L3	L3H1wes	0.299	CTNNB1	3	41266097	41266097	G	C	3879	0	0
L3	L3H1wes	0.222	ALB	4	74286009	74286009	C	-	2703	0	0
L3	L3H1wes	0.253	EYS	6	65300436	65300436	G	T	2517	0	0
L3	L3H1wes	0.126	DSP	6	7584919	7584919	A	C	3123	0	0
L3	L3H1wes	0.39	ST18	8	53044591	53044591	C	T	3580	0	0
L3	L3H2wes	0.513	TARBP1	1	234565978	234565978	T	C	3324	0	0
L3	L3H2wes	0.241	PARP4	13	25066636	25066636	T	C	3065	0	0
L3	L3H2wes	0.275	DYNC1H1	14	102468979	102468979	A	G	3425	0	0
L3	L3H2wes	0.188	ORC1	1	52861817	52861820	CATG	-	3022	0	0
L3	L3H2wes	0.282	JAK1	1	65339066	65339066	T	C	2616	0	0
L3	L3H2wes	0.446	ITGA3	17	48149436	48149436	C	A	3066	0	0
L3	L3H2wes	0.319	TP53	17	7577579	7577579	G	T	2860	0	0
L3	L3H2wes	0.286	PRKCG	19	54395827	54395827	T	C	3463	0	0
L3	L3H2wes	0.234	DSCAM	21	41539157	41539157	C	A	2611	0	0
L3	L3H2wes	0.259	MFSD2B	2	24246003	24246003	A	G	-	0	0
L3	L3H2wes	0.299	CTNNB1	3	41266097	41266097	G	C	3145	0	0
L3	L3H2wes	0.222	ALB	4	74286009	74286009	C	-	3092	0	0
L3	L3H2wes	0.253	EYS	6	65300436	65300436	G	T	2560	0	0
L3	L3H2wes	0.126	DSP	6	7584919	7584919	A	C	3084	0	0
L3	L3H2wes	0.39	ST18	8	53044591	53044591	C	T	3253	0	0
L3	L3Qwes	0.513	TARBP1	1	234565978	234565978	T	C	1457	0.02539	0.01345
L3	L3Qwes	0.241	PARP4	13	25066636	25066636	T	C	985	0.00406	0.01345
L3	L3Qwes	0.275	DYNC1H1	14	102468979	102468979	A	G	1471	0.00408	0.01345
L3	L3Qwes	0.188	ORC1	1	52861817	52861820	CATG	-	1593	0.00882	0.01345
L3	L3Qwes	0.282	JAK1	1	65339066	65339066	T	C	1319	0.00152	0.01345
L3	L3Qwes	0.446	ITGA3	17	48149436	48149436	C	A	1661	0.01144	0.01345
L3	L3Qwes	0.319	TP53	17	7577579	7577579	G	T	1602	0.00562	0.01345
L3	L3Qwes	0.286	PRKCG	19	54395827	54395827	T	C	1933	0.00724	0.01345
L3	L3Qwes	0.234	DSCAM	21	41539157	41539157	C	A	1160	0	0.01345
L3	L3Qwes	0.259	MFSD2B	2	24246003	24246003	A	G	836	0	0.01345
L3	L3Qwes	0.299	CTNNB1	3	41266097	41266097	G	C	1345	0.00149	0.01345
L3	L3Qwes	0.222	ALB	4	74286009	74286009	C	-	805	0.00496	0.01345
L3	L3Qwes	0.253	EYS	6	65300436	65300436	G	T	867	0.00692	0.01345
L3	L3Qwes	0.126	DSP	6	7584919	7584919	A	C	1096	0.01095	0.01345
L3	L3Qwes	0.39	ST18	8	53044591	53044591	C	T	1323	0.00302	0.01345
L40	L40H1wes	0.245	NEBL	10	21074821	21074821	G	C	7391	0	0
L40	L40H1wes	0.405	OR6Y1	1	158517216	158517216	A	T	10620	0	0
L40	L40H1wes	0.289	TMEM151A	11	66061805	66061805	A	-	13606	0	0
L40	L40H1wes	0.278	AQP6	12	50368578	50368578	C	T	14559	0	0
L40	L40H1wes	0.356	SDR9C7	12	57317811	57317811	T	A	10042	0	0
L40	L40H1wes	0.275	LMAN1L	15	75116787	75116787	G	T	9898	0	0
L40	L40H1wes	0.27	GPR142	17	72363667	72363667	T	G	4876	0	0
L40	L40H1wes	0.33	SEPT9	17	75488750	75488750	G	T	6370	0	0
L40	L40H1wes	0.276	DNAH2	17	7667204	7667204	T	G	9310	0	0
L40	L40H1wes	0.407	ZSCAN1	19	58564840	58564840	G	T	3718	0	0
L40	L40H1wes	0.271	CLNK	4	10567695	10567695	T	A	9563	0	0
L40	L40H1wes	0.254	EVC2	4	5642502	5642502	G	T	4333	0	0
L40	L40H1wes	0.243	GIMAP6	7	150325657	150325657	T	G	8847	0	0
L40	L40H1wes	0.24	TNC	9	117800588	117800588	C	A	11004	0	0
L40	L40H1wes	0.481	MAP7D3	X	135314212	135314212	T	C	4176	0	0
L40	L40H2wes	0.245	NEBL	10	21074821	21074821	G	C	5831	0	0
L40	L40H2wes	0.405	OR6Y1	1	158517216	158517216	A	T	7875	0	0
L40	L40H2wes	0.289	TMEM151A	11	66061805	66061805	A	-	8932	0	0
L40	L40H2wes	0.278	AQP6	12	50368578	50368578	C	T	9956	0	0
L40	L40H2wes	0.356	SDR9C7	12	57317811	57317811	T	A	7593	0	0
L40	L40H2wes	0.275	LMAN1L	15	75116787	75116787	G	T	6985	0	0
L40	L40H2wes	0.27	GPR142	17	72363667	72363667	T	G	3661	0	0
L40	L40H2wes	0.33	SEPT9	17	75488750	75488750	G	T	4420	0	0
L40	L40H2wes	0.276	DNAH2	17	7667204	7667204	T	G	6287	0	0
L40	L40H2wes	0.407	ZSCAN1	19	58564840	58564840	G	T	2315	0	0
L40	L40H2wes	0.271	CLNK	4	10567695	10567695	T	A	7591	0	0
L40	L40H2wes	0.254	EVC2	4	5642502	5642502	G	T	3444	0	0
L40	L40H2wes	0.243	GIMAP6	7	150325657	150325657	T	G	6793	0	0
L40	L40H2wes	0.24	TNC	9	117800588	117800588	C	A	8691	0	0
L40	L40H2wes	0.481	MAP7D3	X	135314212	135314212	T	C	3094	0	0
L40	L40Qwes	0.245	NEBL	10	21074821	21074821	G	C	1602	0.0025	0.00412
L40	L40Qwes	0.405	OR6Y1	1	158517216	158517216	A	T	2167	0.00554	0.00412
L40	L40Qwes	0.289	TMEM151A	11	66061805	66061805	A	-	2667	0.00152	0.00412
L40	L40Qwes	0.278	AQP6	12	50368578	50368578	C	T	2814	0.00604	0.00412
L40	L40Qwes	0.356	SDR9C7	12	57317811	57317811	T	A	1897	0	0.00412
L40	L40Qwes	0.275	LMAN1L	15	75116787	75116787	G	T	1887	0.00318	0.00412
L40	L40Qwes	0.27	GPR142	17	72363667	72363667	T	G	1015	0.00394	0.00412
L40	L40Qwes	0.33	SEPT9	17	75488750	75488750	G	T	1265	0	0.00412
L40	L40Qwes	0.276	DNAH2	17	7667204	7667204	T	G	1876	0.00053	0.00412
L40	L40Qwes	0.407	ZSCAN1	19	58564840	58564840	G	T	1087	0.0138	0.00412
L40	L40Qwes	0.271	CLNK	4	10567695	10567695	T	A	1938	0	0.00412
L40	L40Qwes	0.254	EVC2	4	5642502	5642502	G	T	832	0	0.00412
L40	L40Qwes	0.243	GIMAP6	7	150325657	150325657	T	G	1903	0.0021	0.00412
L40	L40Qwes	0.24	TNC	9	117800588	117800588	C	A	2249	0	0.00412
L40	L40Qwes	0.481	MAP7D3	X	135314212	135314212	T	C	863	0	0.00412
L43	L43H1wes	0.03	ARID1A	1	27022940	27022942	CCG	-	2755	0	0
L43	L43H1wes	0.036	ARID1A	1	27100182	27100184	GCA	-	7482	0	0
L43	L43H1wes	0.083	LRRC16B	14	24532705	24532705	C	A	8614	0	0
L43	L43H1wes	0.025	AXIN1	16	354422	354422	T	-	6684	0	0
L43	L43H1wes	0.042	SPATA32	17	43333361	43333366	TCTGGG	-	7174	0	0
L43	L43H1wes	0.143	QRICH2	17	74288410	74288410	C	T	1846	0	0
L43	L43H1wes	0.055	ZNF430	19	21240415	21240415	G	C	3702	0	0
L43	L43H1wes	0.028	KRTAP19-7	21	31933592	31933592	C	A	6759	0	0
L43	L43H2wes	0.03	ARID1A	1	27022940	27022942	CCG	-	1136	0	0
L43	L43H2wes	0.036	ARID1A	1	27100182	27100184	GCA	-	3185	0	0
L43	L43H2wes	0.083	LRRC16B	14	24532705	24532705	C	A	3561	0	0
L43	L43H2wes	0.025	AXIN1	16	354422	354422	T	-	2952	0	0
L43	L43H2wes	0.042	SPATA32	17	43333361	43333366	TCTGGG	-	2843	0	0
L43	L43H2wes	0.143	QRICH2	17	74288410	74288410	C	T	886	0	0
L43	L43H2wes	0.055	ZNF430	19	21240415	21240415	G	C	1770	0	0
L43	L43H2wes	0.028	KRTAP19-7	21	31933592	31933592	C	A	2871	0	0
L43	L43H3wes	0.03	ARID1A	1	27022940	27022942	CCG	-	1579	0	0
L43	L43H3wes	0.036	ARID1A	1	27100182	27100184	GCA	-	6989	0	0
L43	L43H3wes	0.083	LRRC16B	14	24532705	24532705	C	A	7212	0	0
L43	L43H3wes	0.025	AXIN1	16	354422	354422	T	-	5770	0	0
L43	L43H3wes	0.042	SPATA32	17	43333361	43333366	TCTGGG	-	6002	0	0
L43	L43H3wes	0.143	QRICH2	17	74288410	74288410	C	T	1727	0	0
L43	L43H3wes	0.055	ZNF430	19	21240415	21240415	G	C	5309	0	0
L43	L43H3wes	0.028	KRTAP19-7	21	31933592	31933592	C	A	7048	0	0
L43	L43H4wes	0.03	ARID1A	1	27022940	27022942	CCG	-	595	0	0
L43	L43H4wes	0.036	ARID1A	1	27100182	27100184	GCA	-	2938	0	0
L43	L43H4wes	0.083	LRRC16B	14	24532705	24532705	C	A	3167	0	0
L43	L43H4wes	0.025	AXIN1	16	354422	354422	T	-	2377	0	0
L43	L43H4wes	0.042	SPATA32	17	43333361	43333366	TCTGGG	-	3019	0	0
L43	L43H4wes	0.143	QRICH2	17	74288410	74288410	C	T	814	0	0
L43	L43H4wes	0.055	ZNF430	19	21240415	21240415	G	C	2315	0	0
L43	L43H4wes	0.028	KRTAP19-7	21	31933592	31933592	C	A	3165	0	0
L43	L43H5wes	0.03	ARID1A	1	27022940	27022942	CCG	-	2178	0	0
L43	L43H5wes	0.036	ARID1A	1	27100182	27100184	GCA	-	5451	0	0
L43	L43H5wes	0.083	LRRC16B	14	24532705	24532705	C	A	5633	0	0
L43	L43H5wes	0.025	AXIN1	16	354422	354422	T	-	4566	0	0
L43	L43H5wes	0.042	SPATA32	17	43333361	43333366	TCTGGG	-	4547	0	0
L43	L43H5wes	0.143	QRICH2	17	74288410	74288410	C	T	1163	0	0
L43	L43H5wes	0.055	ZNF430	19	21240415	21240415	G	C	3367	0	0
L43	L43H5wes	0.028	KRTAP19-7	21	31933592	31933592	C	A	5307	0	0
L43	L43H7wes	0.03	ARID1A	1	27022940	27022942	CCG	-	3542	0	0
L43	L43H7wes	0.036	ARID1A	1	27100182	27100184	GCA	-	10598	0	0
L43	L43H7wes	0.083	LRRC16B	14	24532705	24532705	C	A	11262	0	0
L43	L43H7wes	0.025	AXIN1	16	354422	354422	T	-	8808	0	0
L43	L43H7wes	0.042	SPATA32	17	43333361	43333366	TCTGGG	-	9737	0	0
L43	L43H7wes	0.143	QRICH2	17	74288410	74288410	C	T	2440	0	0
L43	L43H7wes	0.055	ZNF430	19	21240415	21240415	G	C	7522	0	0
L43	L43H7wes	0.028	KRTAP19-7	21	31933592	31933592	C	A	10478	0	0
L43	L43Qwes	0.03	ARID1A	1	27022940	27022942	CCG	-	3913	0	0.00037
L43	L43Qwes	0.036	ARID1A	1	27100182	27100184	GCA	-	8189	0	0.00037
L43	L43Qwes	0.083	LRRC16B	14	24532705	24532705	C	A	8674	0	0.00037
L43	L43Qwes	0.025	AXIN1	16	354422	354422	T	-	7067	0	0.00037
L43	L43Qwes	0.042	SPATA32	17	43333361	43333366	TCTGGG	-	9110	0	0.00037
L43	L43Qwes	0.143	QRICH2	17	74288410	74288410	C	T	2329	0	0.00037
L43	L43Qwes	0.055	ZNF430	19	21240415	21240415	G	C	3747	0.00053	0.00037
L43	L43Qwes	0.028	KRTAP19-7	21	31933592	31933592	C	A	8488	0	0.00037
L47	L47H1wes	0.259	PLEKHG3	14	65197396	65197396	A	T	4156	0	0
L47	L47H1wes	0.266	C15orf39	15	75503150	75503150	A	T	6464	0	0
L47	L47H1wes	0.17	AXIN1	16	339477	339477	G	A	9294	0	0
L47	L47H1wes	0.222	AXIN1	16	360071	360071	T	A	9475	0	0
L47	L47H1wes	0.133	CREBBP	16	3808022	3808022	T	A	4010	0	0
L47	L47H1wes	0.134	SMARCA4	19	11152230	11152230	A	T	6633	0	0
L47	L47H1wes	0.092	ASXL1	20	31023472	31023472	A	T	10127	0	0
L47	L47H1wes	0.237	BPIFB1	20	31890216	31890216	A	T	8530	0	0
L47	L47H1wes	0.235	MYL9	20	35177549	35177549	T	A	6956	0	0
L47	L47H1wes	0.263	PTPRT	20	40739079	40739079	A	T	8785	0	0
L47	L47H1wes	0.111	KCNF1	2	11052850	11052850	A	T	9415	0	0
L47	L47H1wes	0.159	ERG	21	39775497	39775497	C	T	8788	0	0
L47	L47H1wes	0.143	FLT4	5	180043970	180043970	A	G	9504	0	0
L47	L47H1wes	0.25	SYNE1	6	152651325	152651325	A	T	7682	0	0
L47	L47H1wes	0.217	EPHB6	7	142564809	142564809	A	T	5615	0	0
L47	L47H1wes	0.2	ANGPT1	8	108334144	108334144	T	A	4923	0	0
L47	L47H1wes	0.312	GPR101	X	136113257	136113257	T	A	4131	0	0
L47	L47H2wes	0.17	AXIN1	16	339477	339477	G	A	6699	0	0
L47	L47H2wes	0.134	SMARCA4	19	11152230	11152230	A	T	4476	0	0
L47	L47H3wes	0.17	AXIN1	16	339477	339477	G	A	5239	0	0
L47	L47H3wes	0.134	SMARCA4	19	11152230	11152230	A	T	3366	0	0
L47	L47Qwes	0.259	PLEKHG3	14	65197396	65197396	A	T	2819	0	0.00043
L47	L47Qwes	0.266	C15orf39	15	75503150	75503150	A	T	3956	0	0.00043
L47	L47Qwes	0.17	AXIN1	16	339477	339477	G	A	4348	0	0.00043
L47	L47Qwes	0.222	AXIN1	16	360071	360071	T	A	4610	0	0.00043
L47	L47Qwes	0.133	CREBBP	16	3808022	3808022	T	A	3096	0	0.00043
L47	L47Qwes	0.134	SMARCA4	19	11152230	11152230	A	T	3253	0	0.00043
L47	L47Qwes	0.092	ASXL1	20	31023472	31023472	A	T	4695	0.00128	0.00043
L47	L47Qwes	0.237	BPIFB1	20	31890216	31890216	A	T	4227	0	0.00043
L47	L47Qwes	0.235	MYL9	20	35177549	35177549	T	A	4060	0	0.00043
L47	L47Qwes	0.263	PTPRT	20	40739079	40739079	A	T	4100	0	0.00043
L47	L47Qwes	0.111	KCNF1	2	11052850	11052850	A	T	5197	0	0.00043
L47	L47Qwes	0.159	ERG	21	39775497	39775497	C	T	5106	0	0.00043
L47	L47Qwes	0.143	FLT4	5	180043970	180043970	A	G	5420	0.00092	0.00043
L47	L47Qwes	0.25	SYNE1	6	152651325	152651325	A	T	3810	0	0.00043
L47	L47Qwes	0.217	EPHB6	7	142564809	142564809	A	T	2956	0.00068	0.00043
L47	L47Qwes	0.2	ANGPT1	8	108334144	108334144	T	A	3436	0.00058	0.00043
L47	L47Qwes	0.312	GPR101	X	136113257	136113257	T	A	2262	0	0.00043
L49	L49H1wes	0.223	NELL1	11	21392462	21392462	C	A	2607	0	0.02176
L49	L49H1wes	0.13	PSMC3	11	47441891	47441891	T	A	2777	0.00288	0.02176
L49	L49H1wes	0.542	TMCO4	1	20067324	20067324	T	A	3454	0.01042	0.02176
L49	L49H1wes	0.338	LGR6	1	202272475	202272475	T	A	2777	0.00576	0.02176
L49	L49H1wes	0.293	RPH3A	12	113319644	113319644	C	T	3024	0.01389	0.02176
L49	L49H1wes	0.246	SYNE2	14	64678722	64678722	G	C	3222	0	0.02176
L49	L49H1wes	0.219	TLE3	15	70350615	70350615	T	A	3649	0.00795	0.02176
L49	L49H1wes	0.115	MKL2	16	14339500	14339500	A	T	2509	0.00319	0.02176
L49	L49H1wes	0.544	NLRP1	17	5462383	5462383	T	A	3059	0.01144	0.02176
L49	L49H1wes	0.518	RCVRN	17	9808354	9808354	C	A	2555	0.00939	0.02176
L49	L49H1wes	0.527	EPHX3	19	15342674	15342674	T	A	3118	0.02437	0.02176
L49	L49H1wes	0.129	ZDBF2	2	207170815	207170815	A	C	775	0	0.02176
L49	L49H1wes	0.112	LRRC66	4	52861829	52861829	C	A	3960	0	0.02176
L49	L49H1wes	0.15	DNAH5	5	13830828	13830828	C	A	2942	0.00816	0.02176
L49	L49H1wes	0.197	DNAJC18	5	138773154	138773154	T	A	2402	0.005	0.02176
L49	L49H2wes	0.223	NELL1	11	21392462	21392462	C	A	11515	0.00582	0.03668
L49	L49H2wes	0.13	PSMC3	11	47441891	47441891	T	A	11789	0.00746	0.03668
L49	L49H2wes	0.542	TMCO4	1	20067324	20067324	T	A	18478	0.01256	0.03668
L49	L49H2wes	0.338	LGR6	1	202272475	202272475	T	A	14672	0.01581	0.03668
L49	L49H2wes	0.293	RPH3A	12	113319644	113319644	C	T	14592	0.01919	0.03668
L49	L49H2wes	0.246	SYNE2	14	64678722	64678722	G	C	14441	0.00263	0.03668
L49	L49H2wes	0.219	TLE3	15	70350615	70350615	T	A	15451	0.01469	0.03668
L49	L49H2wes	0.115	MKL2	16	14339500	14339500	A	T	11131	0.01051	0.03668
L49	L49H2wes	0.544	NLRP1	17	5462383	5462383	T	A	14662	0.02046	0.03668
L49	L49H2wes	0.518	RCVRN	17	9808354	9808354	C	A	9569	0.01494	0.03668
L49	L49H2wes	0.527	EPHX3	19	15342674	15342674	T	A	12792	0.03182	0.03668
L49	L49H2wes	0.129	ZDBF2	2	207170815	207170815	A	C	3496	0	0.03668
L49	L49H2wes	0.112	LRRC66	4	52861829	52861829	C	A	19590	0	0.03668
L49	L49H2wes	0.15	DNAH5	5	13830828	13830828	C	A	14548	0.01272	0.03668
L49	L49H2wes	0.197	DNAJC18	5	138773154	138773154	T	A	10078	0.00913	0.03668
L49	L49H3wes	0.223	NELL1	11	21392462	21392462	C	A	5350	0.04598	0.26542
L49	L49H3wes	0.13	PSMC3	11	47441891	47441891	T	A	6231	0.05007	0.26542
L49	L49H3wes	0.542	TMCO4	1	20067324	20067324	T	A	8696	0.07072	0.26542
L49	L49H3wes	0.338	LGR6	1	202272475	202272475	T	A	7463	0.11792	0.26542
L49	L49H3wes	0.293	RPH3A	12	113319644	113319644	C	T	7407	0.13433	0.26542
L49	L49H3wes	0.246	SYNE2	14	64678722	64678722	G	C	6916	0.01648	0.26542
L49	L49H3wes	0.219	TLE3	15	70350615	70350615	T	A	8219	0.10649	0.26542
L49	L49H3wes	0.115	MKL2	16	14339500	14339500	A	T	5416	0.06481	0.26542
L49	L49H3wes	0.544	NLRP1	17	5462383	5462383	T	A	7211	0.12523	0.26542
L49	L49H3wes	0.518	RCVRN	17	9808354	9808354	C	A	4903	0.14399	0.26542
L49	L49H3wes	0.527	EPHX3	19	15342674	15342674	T	A	9123	0.21035	0.26542
L49	L49H3wes	0.129	ZDBF2	2	207170815	207170815	A	C	1551	0	0.26542
L49	L49H3wes	0.112	LRRC66	4	52861829	52861829	C	A	9297	0.01086	0.26542
L49	L49H3wes	0.15	DNAH5	5	13830828	13830828	C	A	7342	0.11332	0.26542
L49	L49H3wes	0.197	DNAJC18	5	138773154	138773154	T	A	5100	0.05314	0.26542
L49	L49Qwes	0.223	NELL1	11	21392462	21392462	C	A	4774	0.0331	0.11706
L49	L49Qwes	0.13	PSMC3	11	47441891	47441891	T	A	5228	0.02812	0.11706
L49	L49Qwes	0.542	TMCO4	1	20067324	20067324	T	A	7139	0.02872	0.11706
L49	L49Qwes	0.338	LGR6	1	202272475	202272475	T	A	5609	0.05634	0.11706
L49	L49Qwes	0.293	RPH3A	12	113319644	113319644	C	T	6022	0.07705	0.11706
L49	L49Qwes	0.246	SYNE2	14	64678722	64678722	G	C	5914	0.0049	0.11706
L49	L49Qwes	0.219	TLE3	15	70350615	70350615	T	A	6523	0.03603	0.11706
L49	L49Qwes	0.115	MKL2	16	14339500	14339500	A	T	4844	0.02766	0.11706
L49	L49Qwes	0.544	NLRP1	17	5462383	5462383	T	A	5851	0.06888	0.11706
L49	L49Qwes	0.518	RCVRN	17	9808354	9808354	C	A	4375	0.04937	0.11706
L49	L49Qwes	0.527	EPHX3	19	15342674	15342674	T	A	4712	0.07152	0.11706
L49	L49Qwes	0.112	LRRC66	4	52861829	52861829	C	A	7580	0.00224	0.11706
L49	L49Qwes	0.15	DNAH5	5	13830828	13830828	C	A	5468	0.05962	0.11706
L49	L49Qwes	0.197	DNAJC18	5	138773154	138773154	T	A	4293	0.0219	0.11706
L4	L4H1wes	0.256	ATM	11	108206609	108206609	A	T	2912	0.06731	0.12141
L4	L4H1wes	0.421	TOR1AIP2	1	179815793	179815793	T	C	3341	0.11733	0.12141
L4	L4H1wes	0.403	HMCN1	1	186045652	186045652	A	G	3720	0.1207	0.12141
L4	L4H1wes	0.526	TPR	1	186316495	186316495	T	A	3257	0.11207	0.12141
L4	L4H1wes	0.451	TARBP1	1	234563445	234563445	C	T	3055	0.10638	0.12141
L4	L4H1wes	0.421	ZP4	1	238046117	238046117	T	A	3077	0.10627	0.12141
L4	L4H1wes	0.351	CEP170	1	243388579	243388579	T	G	2641	0.10913	0.12141
L4	L4H1wes	0.456	OR2M7	1	248487414	248487414	A	T	4468	0.0949	0.12141
L4	L4H1wes	0.184	KMT2D	12	49416464	49416464	T	A	2913	0.04119	0.12141
L4	L4H1wes	0.201	DIS3	13	73346845	73346845	T	A	2122	0.02972	0.12141
L4	L4H1wes	0.177	MGA	15	41988820	41988820	A	T	2396	0.0505	0.12141
L4	L4H1wes	0.218	HNF4A	20	43043256	43043256	G	A	3536	0.04383	0.12141
L4	L4H1wes	0.204	EPHB1	3	134960060	134960060	A	T	4126	0.03878	0.12141
L4	L4H1wes	0.171	MAP3K13	3	185155283	185155283	G	A	4413	0.03422	0.12141
L4	L4H1wes	0.17	ALB	4	74279249	74279251	ATG	-	3027	0.03209	0.12141
L4	L4H1wes	0.184	BAI3	6	70048857	70048857	G	C	3072	0.0638	0.12141
L4	L4H1wes	0.21	PIK3CG	7	106513366	106513366	A	G	3092	0.02912	0.12141
L4	L4H1wes	0.224	AKAP9	7	91631810	91631810	A	G	2291	0.03797	0.12141
L4	L4H1wes	0.205	KDM6A	X	44945163	44945163	G	T	3063	0.04244	0.12141
L4	L4H1wes	0.189	RBM10	X	47040975	47040975	G	T	4220	0.02559	0.12141
L4	L4Qwes	0.256	ATM	11	108206609	108206609	A	T	6398	0	0
L4	L4Qwes	0.421	TOR1AIP2	1	179815793	179815793	T	C	6635	0	0
L4	L4Qwes	0.403	HMCN1	1	186045652	186045652	A	G	7394	0	0
L4	L4Qwes	0.526	TPR	1	186316495	186316495	T	A	6554	0	0
L4	L4Qwes	0.451	TARBP1	1	234563445	234563445	C	T	6817	0	0
L4	L4Qwes	0.421	ZP4	1	238046117	238046117	T	A	6086	0	0
L4	L4Qwes	0.351	CEP170	1	243388579	243388579	T	G	5919	0	0
L4	L4Qwes	0.456	OR2M7	1	248487414	248487414	A	T	8868	0	0
L4	L4Qwes	0.184	KMT2D	12	49416464	49416464	T	A	5813	0	0
L4	L4Qwes	0.201	DIS3	13	73346845	73346845	T	A	4227	0	0
L4	L4Qwes	0.177	MGA	15	41988820	41988820	A	T	4350	0	0
L4	L4Qwes	0.218	HNF4A	20	43043256	43043256	G	A	6255	0	0
L4	L4Qwes	0.204	EPHB1	3	134960060	134960060	A	T	7889	0	0
L4	L4Qwes	0.171	MAP3K13	3	185155283	185155283	G	A	7122	0	0
L4	L4Qwes	0.17	ALB	4	74279249	74279251	ATG	-	5964	0	0
L4	L4Qwes	0.184	BAI3	6	70048857	70048857	G	C	5443	0	0
L4	L4Qwes	0.21	PIK3CG	7	106513366	106513366	A	G	6311	0	0
L4	L4Qwes	0.224	AKAP9	7	91631810	91631810	A	G	4292	0	0
L4	L4Qwes	0.205	KDM6A	X	44945163	44945163	G	T	6184	0	0
L4	L4Qwes	0.189	RBM10	X	47040975	47040975	G	T	7657	0	0
L50	L50H1wes	0.214	OR4X1	11	48285753	48285753	T	C	5261	0	0
L50	L50H1wes	0.23	GRIN2B	12	13717326	13717326	T	G	3246	0	0
L50	L50H1wes	0.262	GJC2	1	228346109	228346109	T	A	4013	0	0
L50	L50H1wes	0.175	DICER1	14	95582040	95582040	C	T	4283	0	0
L50	L50H1wes	0.179	RNF165	18	44013197	44013197	C	T	4350	0	0
L50	L50H1wes	0.273	ZNF737	19	20727765	20727765	T	C	2883	0	0
L50	L50H1wes	0.22	PPAP2C	19	282751	282751	C	A	6066	0	0
L50	L50H1wes	0.189	LRRC4B	19	51022432	51022432	G	A	7128	0	0
L50	L50H1wes	0.258	SCN11A	3	38908872	38908872	G	T	1741	0	0
L50	L50H1wes	0.183	IRF2	4	185339820	185339823	CATG	-	1371	0	0
L50	L50H1wes	0.226	SORCS2	4	7398070	7398070	G	A	5165	0	0
L50	L50H1wes	0.184	FNDC1	6	159654032	159654032	A	G	6270	0	0
L50	L50H1wes	0.227	USP49	6	41774369	41774369	C	T	7035	0	0
L50	L50H1wes	0.126	PREX2	8	68968075	68968075	A	T	3248	0	0
L50	L50Qwes	0.214	OR4X1	11	48285753	48285753	T	C	4562	0	0.00119
L50	L50Qwes	0.23	GRIN2B	12	13717326	13717326	T	G	3286	0	0.00119
L50	L50Qwes	0.262	GJC2	1	228346109	228346109	T	A	3711	0	0.00119
L50	L50Qwes	0.175	DICER1	14	95582040	95582040	C	T	3020	0.00298	0.00119
L50	L50Qwes	0.179	RNF165	18	44013197	44013197	C	T	2842	0	0.00119
L50	L50Qwes	0.273	ZNF737	19	20727765	20727765	T	C	2928	0.00205	0.00119
L50	L50Qwes	0.22	PPAP2C	19	282751	282751	C	A	4359	0.00138	0.00119
L50	L50Qwes	0.189	LRRC4B	19	51022432	51022432	G	A	4577	0.00175	0.00119
L50	L50Qwes	0.258	SCN11A	3	38908872	38908872	G	T	2495	0.0008	0.00119
L50	L50Qwes	0.183	IRF2	4	185339820	185339823	CATG	-	2361	0.00085	0.00119
L50	L50Qwes	0.226	SORCS2	4	7398070	7398070	G	A	5193	0	0.00119
L50	L50Qwes	0.184	FNDC1	6	159654032	159654032	A	G	4689	0	0.00119
L50	L50Qwes	0.227	USP49	6	41774369	41774369	C	T	4604	0	0.00119
L50	L50Qwes	0.126	PREX2	8	68968075	68968075	A	T	2894	0.00207	0.00119
L52	L52H1wes	0.156	PTDSS2	11	490449	490449	G	A	22939	0	9e-05
L52	L52H1wes	0.152	SHE	1	154461808	154461808	T	A	17394	0	9e-05
L52	L52H1wes	0.125	PHRF1	11	587334	587334	G	A	20162	0	9e-05
L52	L52H1wes	0.138	UAP1	1	162535952	162535952	G	C	15100	0	9e-05
L52	L52H1wes	0.151	MARK2	11	63672466	63672466	G	T	17152	0	9e-05
L52	L52H1wes	0.181	MACROD1	11	63767753	63767753	T	C	17873	0	9e-05
L52	L52H1wes	0.129	HMCN1	1	186064492	186064492	G	A	17391	0	9e-05
L52	L52H1wes	0.091	HNF1A	12	121431422	121431422	C	T	17003	0	9e-05
L52	L52H1wes	0.135	CNTNAP1	17	40849748	40849748	A	G	19818	0	9e-05
L52	L52H1wes	0.137	PLA2R1	2	160801502	160801502	A	T	17836	0.00062	9e-05
L52	L52H1wes	0.136	DEPDC5	22	32215100	32215100	C	T	12438	0	9e-05
L52	L52H1wes	0.164	ZFHX4	8	77775708	77775708	A	T	16651	0	9e-05
L52	L52H1wes	0.203	STXBP1	9	130425629	130425629	G	A	18591	0	9e-05
L52	L52H1wes	0.127	ABCD1	X	152991257	152991257	C	A	9136	0	9e-05
L52	L52H1wes	0.209	MED12	X	70345274	70345274	C	T	8685	0	9e-05
L52	L52H2wes	0.156	PTDSS2	11	490449	490449	G	A	11897	0	0
L52	L52H2wes	0.152	SHE	1	154461808	154461808	T	A	10986	0	0
L52	L52H2wes	0.125	PHRF1	11	587334	587334	G	A	10415	0	0
L52	L52H2wes	0.138	UAP1	1	162535952	162535952	G	C	9307	0	0
L52	L52H2wes	0.151	MARK2	11	63672466	63672466	G	T	9548	0	0
L52	L52H2wes	0.181	MACROD1	11	63767753	63767753	T	C	8161	0	0
L52	L52H2wes	0.129	HMCN1	1	186064492	186064492	G	A	11084	0	0
L52	L52H2wes	0.091	HNF1A	12	121431422	121431422	C	T	8915	0	0
L52	L52H2wes	0.135	CNTNAP1	17	40849748	40849748	A	G	11993	0	0
L52	L52H2wes	0.137	PLA2R1	2	160801502	160801502	A	T	12966	0	0
L52	L52H2wes	0.136	DEPDC5	22	32215100	32215100	C	T	7807	0	0
L52	L52H2wes	0.164	ZFHX4	8	77775708	77775708	A	T	10548	0	0
L52	L52H2wes	0.203	STXBP1	9	130425629	130425629	G	A	11700	0	0
L52	L52H2wes	0.127	ABCD1	X	152991257	152991257	C	A	4601	0	0
L52	L52H2wes	0.209	MED12	X	70345274	70345274	C	T	4905	0	0
L52	L52Qwes	0.156	PTDSS2	11	490449	490449	G	A	3440	0.00203	0.00811
L52	L52Qwes	0.152	SHE	1	154461808	154461808	T	A	2610	0.0046	0.00811
L52	L52Qwes	0.125	PHRF1	11	587334	587334	G	A	2954	0	0.00811
L52	L52Qwes	0.138	UAP1	1	162535952	162535952	G	C	2078	0.00096	0.00811
L52	L52Qwes	0.151	MARK2	11	63672466	63672466	G	T	2769	0.00506	0.00811
L52	L52Qwes	0.181	MACROD1	11	63767753	63767753	T	C	2842	0.00211	0.00811
L52	L52Qwes	0.129	HMCN1	1	186064492	186064492	G	A	2208	0.01132	0.00811
L52	L52Qwes	0.091	HNF1A	12	121431422	121431422	C	T	2706	0.0037	0.00811
L52	L52Qwes	0.135	CNTNAP1	17	40849748	40849748	A	G	2760	0.00072	0.00811
L52	L52Qwes	0.137	PLA2R1	2	160801502	160801502	A	T	2621	0.00572	0.00811
L52	L52Qwes	0.136	DEPDC5	22	32215100	32215100	C	T	1862	0.00322	0.00811
L52	L52Qwes	0.164	ZFHX4	8	77775708	77775708	A	T	2388	0.0067	0.00811
L52	L52Qwes	0.203	STXBP1	9	130425629	130425629	G	A	2793	0.00286	0.00811
L52	L52Qwes	0.127	ABCD1	X	152991257	152991257	C	A	1500	0.00667	0.00811
L52	L52Qwes	0.209	MED12	X	70345274	70345274	C	T	1293	0.00619	0.00811
L53	L53H1wes	0.267	TACC2	10	124008235	124008235	G	A	16191	0	0.00013
L53	L53H1wes	0.207	GLI1	12	57861129	57861129	G	A	17264	0.00075	0.00013
L53	L53H1wes	0.303	AXIN1	16	339468	339468	C	A	6325	0	0.00013
L53	L53H1wes	0.337	RPUSD1	16	835956	835956	G	C	15478	0	0.00013
L53	L53H1wes	0.25	MYO19	17	34883482	34883482	T	A	14538	0	0.00013
L53	L53H1wes	0.194	KPNB1	17	45750404	45750404	A	T	11037	0	0.00013
L53	L53H1wes	0.202	FAM207A	21	46363746	46363746	A	T	14585	0	0.00013
L53	L53H1wes	0.421	ERBB4	2	212589911	212589911	T	C	14413	0	0.00013
L53	L53H1wes	0.268	TOP3B	22	22328858	22328858	T	A	14800	0	0.00013
L53	L53H1wes	0.286	M1AP	2	74789372	74789372	G	A	17720	0	0.00013
L53	L53H1wes	0.23	KALRN	3	124153245	124153245	A	T	15074	0	0.00013
L53	L53H1wes	0.267	FRYL	4	48523128	48523128	T	A	12613	0	0.00013
L53	L53H1wes	0.288	CHMP7	8	23112791	23112791	A	T	9387	0	0.00013
L53	L53H1wes	0.171	FLNA	X	153579381	153579381	G	A	15459	0	0.00013
L53	L53H2wes	0.267	TACC2	10	124008235	124008235	G	A	19708	0	0
L53	L53H2wes	0.207	GLI1	12	57861129	57861129	G	A	18996	0	0
L53	L53H2wes	0.303	AXIN1	16	339468	339468	C	A	7227	0	0
L53	L53H2wes	0.337	RPUSD1	16	835956	835956	G	C	16145	0	0
L53	L53H2wes	0.25	MYO19	17	34883482	34883482	T	A	19876	0	0
L53	L53H2wes	0.194	KPNB1	17	45750404	45750404	A	T	14322	0	0
L53	L53H2wes	0.202	FAM207A	21	46363746	46363746	A	T	14994	0	0
L53	L53H2wes	0.421	ERBB4	2	212589911	212589911	T	C	16569	0	0
L53	L53H2wes	0.268	TOP3B	22	22328858	22328858	T	A	20006	0	0
L53	L53H2wes	0.286	M1AP	2	74789372	74789372	G	A	20512	0	0
L53	L53H2wes	0.23	KALRN	3	124153245	124153245	A	T	20583	0	0
L53	L53H2wes	0.267	FRYL	4	48523128	48523128	T	A	16858	0	0
L53	L53H2wes	0.288	CHMP7	8	23112791	23112791	A	T	11377	0	0
L53	L53H2wes	0.171	FLNA	X	153579381	153579381	G	A	17697	0	0
L53	L53Qwes	0.267	TACC2	10	124008235	124008235	G	A	8212	0.02886	0.0709
L53	L53Qwes	0.207	GLI1	12	57861129	57861129	G	A	7805	0.036	0.0709
L53	L53Qwes	0.303	AXIN1	16	339468	339468	C	A	3034	0.0234	0.0709
L53	L53Qwes	0.337	RPUSD1	16	835956	835956	G	C	6219	0.03941	0.0709
L53	L53Qwes	0.25	MYO19	17	34883482	34883482	T	A	6525	0.04	0.0709
L53	L53Qwes	0.194	KPNB1	17	45750404	45750404	A	T	4685	0.02668	0.0709
L53	L53Qwes	0.202	FAM207A	21	46363746	46363746	A	T	7244	0.03147	0.0709
L53	L53Qwes	0.421	ERBB4	2	212589911	212589911	T	C	5863	0.08221	0.0709
L53	L53Qwes	0.268	TOP3B	22	22328858	22328858	T	A	7312	0.02927	0.0709
L53	L53Qwes	0.286	M1AP	2	74789372	74789372	G	A	7487	0.03967	0.0709
L53	L53Qwes	0.23	KALRN	3	124153245	124153245	A	T	7409	0.02767	0.0709
L53	L53Qwes	0.267	FRYL	4	48523128	48523128	T	A	5267	0.03057	0.0709
L53	L53Qwes	0.288	CHMP7	8	23112791	23112791	A	T	4725	0.03217	0.0709
L53	L53Qwes	0.171	FLNA	X	153579381	153579381	G	A	6849	0.02906	0.0709
L54	L54H1wes	0.107	HBG1	11	5270663	5270663	C	A	7492	0	0
L54	L54H1wes	0.113	ZBTB8B	1	32950858	32950858	A	T	8653	0	0
L54	L54H1wes	0.143	RD3L	14	104407322	104407322	C	T	6415	0	0
L54	L54H1wes	0.08	PRKD1	14	30105631	30105631	C	T	5603	0	0
L54	L54H1wes	0.114	RHPN2	19	33490500	33490500	C	T	8263	0	0
L54	L54H1wes	0.088	CIC	19	42794035	42794035	A	C	5917	0	0
L54	L54H1wes	0.147	DHX34	19	47856502	47856502	A	T	9326	0	0
L54	L54H1wes	0.11	ZNF616	19	52618790	52618790	G	A	3327	0	0
L54	L54H1wes	0.124	FOXA2	20	22564898	22564898	T	C	8141	0	0
L54	L54H1wes	0.08	LRP1B	2	141116420	141116420	C	T	6119	0	0
L54	L54H1wes	0.148	MARCH7	2	160621170	160621170	A	T	4771	0	0
L54	L54H1wes	0.273	WDR49	3	167218084	167218084	G	A	7380	0	0
L54	L54H1wes	0.077	BAI3	6	69348689	69348689	C	A	4175	0	0
L54	L54H1wes	0.089	BAI3	6	69666035	69666035	G	C	7243	0	0
L54	L54H1wes	0.115	DGKI	7	137080396	137080396	A	G	7931	0	0
L54	L54H1wes	0.145	DNAH11	7	21657331	21657331	T	C	8731	0	0
L54	L54H1wes	0.208	MAGEC2	X	141291500	141291500	G	T	4419	0	0
L54	L54Qwes	0.107	HBG1	11	5270663	5270663	C	A	5301	0	0.00024
L54	L54Qwes	0.113	ZBTB8B	1	32950858	32950858	A	T	5926	0.00067	0.00024
L54	L54Qwes	0.143	RD3L	14	104407322	104407322	C	T	3668	0.00055	0.00024
L54	L54Qwes	0.08	PRKD1	14	30105631	30105631	C	T	3915	0	0.00024
L54	L54Qwes	0.114	RHPN2	19	33490500	33490500	C	T	5404	0	0.00024
L54	L54Qwes	0.088	CIC	19	42794035	42794035	A	C	5533	0	0.00024
L54	L54Qwes	0.147	DHX34	19	47856502	47856502	A	T	6092	0	0.00024
L54	L54Qwes	0.11	ZNF616	19	52618790	52618790	G	A	1760	0	0.00024
L54	L54Qwes	0.124	FOXA2	20	22564898	22564898	T	C	5565	0	0.00024
L54	L54Qwes	0.08	LRP1B	2	141116420	141116420	C	T	2932	0	0.00024
L54	L54Qwes	0.148	MARCH7	2	160621170	160621170	A	T	2041	0	0.00024
L54	L54Qwes	0.273	WDR49	3	167218084	167218084	G	A	4038	0	0.00024
L54	L54Qwes	0.077	BAI3	6	69348689	69348689	C	A	1902	0.00105	0.00024
L54	L54Qwes	0.089	BAI3	6	69666035	69666035	G	C	4655	0	0.00024
L54	L54Qwes	0.115	DGKI	7	137080396	137080396	A	G	5274	0	0.00024
L54	L54Qwes	0.145	DNAH11	7	21657331	21657331	T	C	5241	0	0.00024
L54	L54Qwes	0.208	MAGEC2	X	141291500	141291500	G	T	2705	0	0.00024
L55	L55H1wes	0.331	TARDBP	1	11074022	11074022	G	A	1969	0	0.00028
L55	L55H1wes	0.469	CHD1L	1	146747785	146747785	G	T	2031	0	0.00028
L55	L55H1wes	0.154	OR51B5	11	5364028	5364028	T	C	2150	0	0.00028
L55	L55H1wes	0.477	NES	1	156640582	156640582	C	T	3293	0.00121	0.00028
L55	L55H1wes	0.515	CD1E	1	158323795	158323795	T	A	2475	0	0.00028
L55	L55H1wes	0.489	CENPF	1	214820034	214820034	A	G	1875	0.00533	0.00028
L55	L55H1wes	0.279	AMN	14	103397006	103397006	G	A	1201	0	0.00028
L55	L55H1wes	0.169	TRAV20	14	22509174	22509174	G	A	3211	0	0.00028
L55	L55H1wes	0.189	RNF31	14	24627360	24627360	G	A	1921	0	0.00028
L55	L55H1wes	0.206	NPC2	14	74953092	74953092	T	A	2090	0	0.00028
L55	L55H1wes	0.413	TSNAXIP1	16	67859603	67859603	T	A	2864	0	0.00028
L55	L55H1wes	0.362	PIAS2	18	44416431	44416431	T	C	2105	0	0.00028
L55	L55H1wes	0.185	DNASE2	19	12987171	12987171	T	A	2622	0	0.00028
L55	L55H1wes	0.126	EML4	2	42553327	42553327	A	G	1870	0	0.00028
L55	L55H1wes	0.411	UBP1	3	33454240	33454240	C	T	1914	0	0.00028
L55	L55H1wes	0.407	DCLK2	4	151169485	151169485	A	T	2280	0	0.00028
L55	L55H1wes	0.172	LEMD2	6	33746137	33746137	C	G	2847	0	0.00028
L55	L55H1wes	0.383	GPNMB	7	23299680	23299680	T	A	2094	0	0.00028
L55	L55H1wes	0.226	PRDM14	8	70981515	70981515	C	A	2280	0	0.00028
L55	L55H1wes	0.167	BNC2	9	16435959	16435959	G	A	2638	0	0.00028
L55	L55H2wes	0.331	TARDBP	1	11074022	11074022	G	A	6719	0	0
L55	L55H2wes	0.469	CHD1L	1	146747785	146747785	G	T	7788	0	0
L55	L55H2wes	0.154	OR51B5	11	5364028	5364028	T	C	8293	0	0
L55	L55H2wes	0.477	NES	1	156640582	156640582	C	T	9020	0	0
L55	L55H2wes	0.515	CD1E	1	158323795	158323795	T	A	8937	0	0
L55	L55H2wes	0.489	CENPF	1	214820034	214820034	A	G	6522	0	0
L55	L55H2wes	0.279	AMN	14	103397006	103397006	G	A	3747	0	0
L55	L55H2wes	0.169	TRAV20	14	22509174	22509174	G	A	10842	0	0
L55	L55H2wes	0.189	RNF31	14	24627360	24627360	G	A	6692	0	0
L55	L55H2wes	0.206	NPC2	14	74953092	74953092	T	A	8137	0	0
L55	L55H2wes	0.413	TSNAXIP1	16	67859603	67859603	T	A	10200	0	0
L55	L55H2wes	0.362	PIAS2	18	44416431	44416431	T	C	8734	0	0
L55	L55H2wes	0.185	DNASE2	19	12987171	12987171	T	A	8620	0	0
L55	L55H2wes	0.126	EML4	2	42553327	42553327	A	G	5037	0	0
L55	L55H2wes	0.411	UBP1	3	33454240	33454240	C	T	7432	0	0
L55	L55H2wes	0.407	DCLK2	4	151169485	151169485	A	T	8041	0	0
L55	L55H2wes	0.172	LEMD2	6	33746137	33746137	C	G	10450	0	0
L55	L55H2wes	0.383	GPNMB	7	23299680	23299680	T	A	7797	0	0
L55	L55H2wes	0.226	PRDM14	8	70981515	70981515	C	A	9339	0	0
L55	L55H2wes	0.167	BNC2	9	16435959	16435959	G	A	9527	0	0
L55	L55Qwes	0.331	TARDBP	1	11074022	11074022	G	A	1746	0	0.00054
L55	L55Qwes	0.469	CHD1L	1	146747785	146747785	G	T	1913	0	0.00054
L55	L55Qwes	0.154	OR51B5	11	5364028	5364028	T	C	2017	0	0.00054
L55	L55Qwes	0.477	NES	1	156640582	156640582	C	T	3144	0.00254	0.00054
L55	L55Qwes	0.515	CD1E	1	158323795	158323795	T	A	2478	0	0.00054
L55	L55Qwes	0.489	CENPF	1	214820034	214820034	A	G	1570	0.00127	0.00054
L55	L55Qwes	0.279	AMN	14	103397006	103397006	G	A	1066	0	0.00054
L55	L55Qwes	0.169	TRAV20	14	22509174	22509174	G	A	3049	0.00394	0.00054
L55	L55Qwes	0.189	RNF31	14	24627360	24627360	G	A	1792	0	0.00054
L55	L55Qwes	0.206	NPC2	14	74953092	74953092	T	A	2078	0	0.00054
L55	L55Qwes	0.413	TSNAXIP1	16	67859603	67859603	T	A	3067	0	0.00054
L55	L55Qwes	0.362	PIAS2	18	44416431	44416431	T	C	1922	0.00208	0.00054
L55	L55Qwes	0.185	DNASE2	19	12987171	12987171	T	A	2619	0	0.00054
L55	L55Qwes	0.126	EML4	2	42553327	42553327	A	G	1483	0	0.00054
L55	L55Qwes	0.411	UBP1	3	33454240	33454240	C	T	1749	0	0.00054
L55	L55Qwes	0.407	DCLK2	4	151169485	151169485	A	T	2168	0	0.00054
L55	L55Qwes	0.172	LEMD2	6	33746137	33746137	C	G	3050	0	0.00054
L55	L55Qwes	0.383	GPNMB	7	23299680	23299680	T	A	1798	0	0.00054
L55	L55Qwes	0.226	PRDM14	8	70981515	70981515	C	A	2399	0	0.00054
L55	L55Qwes	0.167	BNC2	9	16435959	16435959	G	A	2425	0	0.00054
L60	L60H2wes	0.233	DDI1	11	103908248	103908248	A	G	14613	0.00458	0.01159
L60	L60H2wes	0.451	TMPRSS13	11	117785166	117785166	T	G	21551	0.00636	0.01159
L60	L60H2wes	0.239	SYCP1	1	115398144	115398144	T	A	17214	0.0025	0.01159
L60	L60H2wes	0.447	SPTA1	1	158641985	158641985	A	G	10284	0.0036	0.01159
L60	L60H2wes	0.233	PACS1	11	65999662	65999662	A	G	16962	0.00595	0.01159
L60	L60H2wes	0.168	RAD51	15	41023278	41023278	G	A	19046	0.00467	0.01159
L60	L60H2wes	0.417	TP53	17	7578188	7578188	C	A	21222	0.00636	0.01159
L60	L60H2wes	0.135	ASXL1	20	31024598	31024598	T	A	23639	0	0.01159
L60	L60H2wes	0.238	HIST1H1B	6	27834972	27834972	C	G	14099	0.00234	0.01159
L60	L60H2wes	0.295	COL12A1	6	75892993	75892993	T	A	12082	0.00281	0.01159
L60	L60H2wes	0.321	UBR5	8	103316388	103316388	C	T	2995	0.00434	0.01159
L60	L60H2wes	0.413	C5	9	123744180	123744180	T	C	13466	0.01092	0.01159
L60	L60H2wes	0.5	CNKSR2	X	21581514	21581514	G	C	8656	0.00786	0.01159
L60	L60H2wes	0.741	CCNB3	X	50053171	50053171	G	A	9388	0.01321	0.01159
L60	L60Qwes	0.233	DDI1	11	103908248	103908248	A	G	9314	0.02738	0.04662
L60	L60Qwes	0.451	TMPRSS13	11	117785166	117785166	T	G	18622	0.03426	0.04662
L60	L60Qwes	0.239	SYCP1	1	115398144	115398144	T	A	10081	0.00982	0.04662
L60	L60Qwes	0.447	SPTA1	1	158641985	158641985	A	G	7198	0.01056	0.04662
L60	L60Qwes	0.233	PACS1	11	65999662	65999662	A	G	9952	0.03215	0.04662
L60	L60Qwes	0.168	RAD51	15	41023278	41023278	G	A	11538	0.00953	0.04662
L60	L60Qwes	0.417	TP53	17	7578188	7578188	C	A	15592	0.02976	0.04662
L60	L60Qwes	0.135	ASXL1	20	31024598	31024598	T	A	14315	0.00126	0.04662
L60	L60Qwes	0.238	HIST1H1B	6	27834972	27834972	C	G	11422	0.00928	0.04662
L60	L60Qwes	0.295	COL12A1	6	75892993	75892993	T	A	7291	0.00713	0.04662
L60	L60Qwes	0.321	UBR5	8	103316388	103316388	C	T	1153	0.03209	0.04662
L60	L60Qwes	0.413	C5	9	123744180	123744180	T	C	9901	0.02626	0.04662
L60	L60Qwes	0.5	CNKSR2	X	21581514	21581514	G	C	4251	0.0207	0.04662
L60	L60Qwes	0.741	CCNB3	X	50053171	50053171	G	A	5311	0.04933	0.04662
L61	L61H1wes	0.077	ANKRD33	12	52282459	52282459	C	A	9769	0	0
L61	L61H1wes	0.1	ADH6	4	100128726	100128726	C	T	4395	0	0
L61	L61H1wes	0.029	APC	5	112176087	112176100	CAAAATTACCTCCA	-	5487	0	0
L61	L61H2wes	0.077	ANKRD33	12	52282459	52282459	C	A	12703	0	0
L61	L61H2wes	0.1	ADH6	4	100128726	100128726	C	T	5137	0	0
L61	L61H2wes	0.029	APC	5	112176087	112176100	CAAAATTACCTCCA	-	6798	0	0
L61	L61Qwes	0.077	ANKRD33	12	52282459	52282459	C	A	8947	0	0
L61	L61Qwes	0.1	ADH6	4	100128726	100128726	C	T	3699	0	0
L61	L61Qwes	0.029	APC	5	112176087	112176100	CAAAATTACCTCCA	-	4528	0	0
L63	L63H1wes	0.276	ADARB2	10	1245999	1245999	G	A	2652	0	0
L63	L63H1wes	0.27	TRIM46	1	155149407	155149407	G	A	3655	0	0
L63	L63H1wes	0.223	ADAMTS4	1	161163474	161163474	G	T	4683	0	0
L63	L63H1wes	0.581	FCHSD2	11	72551920	72551920	A	G	2481	0	0
L63	L63H1wes	0.298	TRIM66	11	8664565	8664565	C	T	3846	0	0
L63	L63H1wes	0.226	PTPRC	1	198713274	198713274	A	C	2499	0	0
L63	L63H1wes	0.468	SLC15A1	13	99361911	99361911	C	A	3891	0	0
L63	L63H1wes	0.247	CNTNAP4	16	76555981	76555981	T	C	3749	0	0
L63	L63H1wes	0.234	MGAT5	2	135076296	135076296	A	G	2467	0	0
L63	L63H1wes	0.286	PISD	22	32046759	32046759	T	C	1656	0	0
L63	L63H1wes	0.244	LIPT1	2	99778659	99778659	C	G	1814	0	0
L63	L63H1wes	0.073	DIAPH1	5	140908268	140908268	C	T	3818	0	0
L63	L63H1wes	0.25	PDE10A	6	165756942	165756942	T	C	2775	0	0
L63	L63H1wes	0.223	UNC13B	9	35396921	35396921	A	G	4714	0	0
L63	L63H1wes	0.31	ZCCHC7	9	37304297	37304297	G	A	2084	0	0
L63	L63H2wes	0.276	ADARB2	10	1245999	1245999	G	A	9169	0	0
L63	L63H2wes	0.27	TRIM46	1	155149407	155149407	G	A	11340	0	0
L63	L63H2wes	0.223	ADAMTS4	1	161163474	161163474	G	T	18182	0	0
L63	L63H2wes	0.581	FCHSD2	11	72551920	72551920	A	G	8156	0	0
L63	L63H2wes	0.298	TRIM66	11	8664565	8664565	C	T	10873	0	0
L63	L63H2wes	0.226	PTPRC	1	198713274	198713274	A	C	6632	0	0
L63	L63H2wes	0.468	SLC15A1	13	99361911	99361911	C	A	13798	0	0
L63	L63H2wes	0.247	CNTNAP4	16	76555981	76555981	T	C	13643	0	0
L63	L63H2wes	0.234	MGAT5	2	135076296	135076296	A	G	8016	0	0
L63	L63H2wes	0.286	PISD	22	32046759	32046759	T	C	4775	0	0
L63	L63H2wes	0.244	LIPT1	2	99778659	99778659	C	G	3454	0	0
L63	L63H2wes	0.073	DIAPH1	5	140908268	140908268	C	T	12680	0	0
L63	L63H2wes	0.25	PDE10A	6	165756942	165756942	T	C	8216	0	0
L63	L63H2wes	0.223	UNC13B	9	35396921	35396921	A	G	16025	0	0
L63	L63H2wes	0.31	ZCCHC7	9	37304297	37304297	G	A	3733	0	0
L63	L63Qwes	0.276	ADARB2	10	1245999	1245999	G	A	2436	0	0.00113
L63	L63Qwes	0.27	TRIM46	1	155149407	155149407	G	A	2727	0	0.00113
L63	L63Qwes	0.223	ADAMTS4	1	161163474	161163474	G	T	3669	0.00218	0.00113
L63	L63Qwes	0.581	FCHSD2	11	72551920	72551920	A	G	2197	0	0.00113
L63	L63Qwes	0.298	TRIM66	11	8664565	8664565	C	T	2668	0	0.00113
L63	L63Qwes	0.226	PTPRC	1	198713274	198713274	A	C	1629	0.00246	0.00113
L63	L63Qwes	0.468	SLC15A1	13	99361911	99361911	C	A	2589	0.00154	0.00113
L63	L63Qwes	0.247	CNTNAP4	16	76555981	76555981	T	C	2035	0	0.00113
L63	L63Qwes	0.234	MGAT5	2	135076296	135076296	A	G	1919	0.00104	0.00113
L63	L63Qwes	0.286	PISD	22	32046759	32046759	T	C	1067	0	0.00113
L63	L63Qwes	0.244	LIPT1	2	99778659	99778659	C	G	1344	0	0.00113
L63	L63Qwes	0.073	DIAPH1	5	140908268	140908268	C	T	2607	0	0.00113
L63	L63Qwes	0.25	PDE10A	6	165756942	165756942	T	C	1560	0	0.00113
L63	L63Qwes	0.223	UNC13B	9	35396921	35396921	A	G	3097	0	0.00113
L63	L63Qwes	0.31	ZCCHC7	9	37304297	37304297	G	A	1772	0	0.00113
L64	L64H1wes	0.016	TP53	17	7579432	7579432	A	-	13594	0.02052	0.01721
L64	L64H1wes	0.116	PSG6	19	43414731	43414731	C	T	14119	0	0.01721
L64	L64Qwes	0.016	TP53	17	7579432	7579432	A	-	12902	0.0045	0.00353
L64	L64Qwes	0.116	PSG6	19	43414731	43414731	C	T	14600	0	0.00353
L6	L6H1wes	0.063	CDH23	10	73326679	73326679	A	C	3400	0	0
L6	L6H1wes	0.046	AURKB	17	8110661	8110661	A	C	4458	0	0
L6	L6H2wes	0.063	CDH23	10	73326679	73326679	A	C	7639	0	0
L6	L6H2wes	0.046	AURKB	17	8110661	8110661	A	C	10869	0	0
L6	L6H3wes	0.063	CDH23	10	73326679	73326679	A	C	2111	0	0
L6	L6H3wes	0.046	AURKB	17	8110661	8110661	A	C	3155	0	0
L6	L6Qwes	0.063	CDH23	10	73326679	73326679	A	C	3197	0	0
L6	L6Qwes	0.046	AURKB	17	8110661	8110661	A	C	4755	0	0
L70	L70H1wes	0.384	NTNG1	1	107867093	107867093	G	C	13023	0	0
L70	L70H1wes	0.446	NRAS	1	115256529	115256529	T	A	7334	0	0
L70	L70H1wes	0.037	MEN1	11	64577373	64577373	T	G	7308	0	0
L70	L70H1wes	0.283	SOX5	12	23689586	23689586	T	C	7851	0	0
L70	L70H1wes	0.24	CSRNP2	12	51470320	51470320	G	T	7640	0	0
L70	L70H1wes	0.056	ARID1A	1	27022940	27022942	CCG	-	2666	0	0
L70	L70H1wes	0.045	ARID1A	1	27100182	27100184	GCA	-	11751	0	0
L70	L70H1wes	0.259	SLITRK6	13	86369983	86369983	C	T	7875	0	0
L70	L70H1wes	0.295	SERPINA6	14	94776300	94776300	C	A	12020	0	0
L70	L70H1wes	0.268	L1TD1	1	62675980	62675980	A	T	10015	0	0
L70	L70H1wes	0.382	CTCF	16	67660457	67660457	G	A	7277	0	0
L70	L70H1wes	0.231	ADAP2	17	29283343	29283343	G	T	11850	0	0
L70	L70H1wes	0.265	NLRP5	19	56539082	56539082	A	T	8679	0	0
L70	L70H1wes	0.31	ATR	3	142242953	142242953	T	C	8695	0	0
L70	L70H1wes	0.285	ANK2	4	114279886	114279886	C	T	8422	0	0
L70	L70H1wes	0.271	ITGA2	5	52386365	52386365	G	A	9219	0	0
L70	L70H2wes	0.384	NTNG1	1	107867093	107867093	G	C	23841	0.00403	0.00591
L70	L70H2wes	0.446	NRAS	1	115256529	115256529	T	A	13399	0.00821	0.00591
L70	L70H2wes	0.037	MEN1	11	64577373	64577373	T	G	11772	0	0.00591
L70	L70H2wes	0.283	SOX5	12	23689586	23689586	T	C	15178	0.00329	0.00591
L70	L70H2wes	0.24	CSRNP2	12	51470320	51470320	G	T	13059	0.00283	0.00591
L70	L70H2wes	0.056	ARID1A	1	27022940	27022942	CCG	-	4082	0	0.00591
L70	L70H2wes	0.045	ARID1A	1	27100182	27100184	GCA	-	20632	0	0.00591
L70	L70H2wes	0.259	SLITRK6	13	86369983	86369983	C	T	11422	0.0035	0.00591
L70	L70H2wes	0.295	SERPINA6	14	94776300	94776300	C	A	21443	0.00359	0.00591
L70	L70H2wes	0.268	L1TD1	1	62675980	62675980	A	T	16772	0.00113	0.00591
L70	L70H2wes	0.382	CTCF	16	67660457	67660457	G	A	10432	0.00431	0.00591
L70	L70H2wes	0.231	ADAP2	17	29283343	29283343	G	T	22120	0.00484	0.00591
L70	L70H2wes	0.265	NLRP5	19	56539082	56539082	A	T	14934	0.00187	0.00591
L70	L70H2wes	0.31	ATR	3	142242953	142242953	T	C	15820	0.00202	0.00591
L70	L70H2wes	0.285	ANK2	4	114279886	114279886	C	T	13146	0.00335	0.00591
L70	L70H2wes	0.271	ITGA2	5	52386365	52386365	G	A	12296	0.00236	0.00591
L70	L70Qwes	0.384	NTNG1	1	107867093	107867093	G	C	20790	0	0.0012
L70	L70Qwes	0.446	NRAS	1	115256529	115256529	T	A	15848	0.00233	0.0012
L70	L70Qwes	0.037	MEN1	11	64577373	64577373	T	G	24354	0	0.0012
L70	L70Qwes	0.283	SOX5	12	23689586	23689586	T	C	17251	0.00058	0.0012
L70	L70Qwes	0.24	CSRNP2	12	51470320	51470320	G	T	13358	0.0012	0.0012
L70	L70Qwes	0.056	ARID1A	1	27022940	27022942	CCG	-	8751	0	0.0012
L70	L70Qwes	0.045	ARID1A	1	27100182	27100184	GCA	-	29239	0	0.0012
L70	L70Qwes	0.259	SLITRK6	13	86369983	86369983	C	T	10839	0.00074	0.0012
L70	L70Qwes	0.295	SERPINA6	14	94776300	94776300	C	A	23492	0.0006	0.0012
L70	L70Qwes	0.268	L1TD1	1	62675980	62675980	A	T	14791	0.00108	0.0012
L70	L70Qwes	0.382	CTCF	16	67660457	67660457	G	A	12089	0.00116	0.0012
L70	L70Qwes	0.231	ADAP2	17	29283343	29283343	G	T	22790	0.00083	0.0012
L70	L70Qwes	0.265	NLRP5	19	56539082	56539082	A	T	14721	0	0.0012
L70	L70Qwes	0.31	ATR	3	142242953	142242953	T	C	15807	0.00051	0.0012
[truncated: 944 more rows]

## Sheet: Table S6
Table S6. Tumor mutations detected in UPTS strategy
Sample_ID	Gene_Name	Chromosome	Start_position	End_position	Ref	Alt	Tumor_depth	Tumor_mutant_frequency
L100Tpanel	AXIN1	16	396815	396815	C	A	1800	0.144
L100Tpanel	AXIN1	16	396792	396792	G	-	3289	0.135
L102Tpanel	AXIN1	16	396176	396176	T	A	1397	0.679
L36Tpanel	AXIN1	16	338187	338187	C	G	3555	0.03
L50Tpanel	AXIN1	16	354414	354453	GGACCTCCTTCGGCACCCGGTACGTGCGCTGCGAGGGACA	-	5819	0.032
L72Tpanel	AXIN1	16	396361	396361	C	T	895	0.635
L15T1panel	CTNNB1	3	41274859	41274859	T	G	3859	0.00310961
L1Tpanel	CTNNB1	3	41266101	41266101	C	G	2425	0.113
L23Tpanel	CTNNB1	3	41266101	41266101	C	T	3434	0.093
L27Tpanel	CTNNB1	3	41266098	41266098	A	G	2577	0.098
L29Tpanel	CTNNB1	3	41266097	41266097	G	C	2178	0.294
L2Tpanel	CTNNB1	3	41266098	41266098	A	G	1105	0.094
L32Tpanel	CTNNB1	3	41266098	41266098	A	G	2413	0.298
L59Tpanel	CTNNB1	3	41266136	41266136	T	C	998	0.501
L62Tpanel	CTNNB1	3	41266104	41266104	G	T	2790	0.361
L69Tpanel	CTNNB1	3	41266113	41266113	C	T	2845	0.183
L83Tpanel	CTNNB1	3	41266124	41266124	A	G	1906	0.091
L92Tpanel	CTNNB1	3	41266113	41266113	C	T	1884	0.228
L96Tpanel	CTNNB1	3	41266098	41266098	A	G	819	0.275
L103Tpanel	TERT	5	1295228	1295228	G	A	88	0.125
L104Tpanel	TERT	5	1295228	1295228	G	A	239	0.297
L104Tpanel	TERT	5	1295228	1295228	G	A	208	0.053
L17Tpanel	TERT	5	1295228	1295228	G	A	94	0.191
L32Tpanel	TERT	5	1295228	1295228	G	A	137	0.228
L33Tpanel	TERT	5	1295228	1295228	G	A	284	0.241
L34Tpanel	TERT	5	1295228	1295228	G	A	250	0.412
L36Tpanel	TERT	5	1295228	1295228	G	A	200	0.177
L38Tpanel	TERT	5	1295228	1295228	G	A	247	0.272
L39Tpanel	TERT	5	1295228	1295228	G	A	285	0.11
L40Tpanel	TERT	5	1295228	1295228	G	A	339	0.24
L49Tpanel	TERT	5	1295228	1295228	G	A	952	0.449
L62Tpanel	TERT	5	1295228	1295228	G	A	313	0.26
L63Tpanel	TERT	5	1295228	1295228	G	A	162	0.21
L69Tpanel	TERT	5	1295228	1295228	G	A	400	0.236
L7Tpanel	TERT	5	1295228	1295228	G	A	374	0.407
L83Tpanel	TERT	5	1295228	1295228	G	A	253	0.116
L86Tpanel	TERT	5	1295228	1295228	G	A	277	0.116
L92Tpanel	TERT	5	1295228	1295228	G	A	313	0.497
L102Tpanel	TP53	17	7577548	7577548	C	T	1515	0.424
L102Tpanel	TP53	17	7577547	7577547	C	A	1516	0.412
L103Tpanel	TP53	17	7579592	7579592	T	A	997	0.26
L104Tpanel	TP53	17	7578552	7578552	G	C	1368	0.606
L104Tpanel	TP53	17	7578552	7578552	G	C	1733	0.1
L108Tpanel	TP53	17	7577600	7577611	AGAGCCAACCTA	-	440	0.132
L11Tpanel	TP53	17	7578403	7578403	C	A	2507	0.415
L12Tpanel	TP53	17	7577580	7577580	T	C	1150	0.746
L15T1panel	TP53	17	7577098	7577098	T	A	5206	0.0026892
L16Tpanel	TP53	17	7577534	7577534	C	A	1068	0.176
L20Tpanel	TP53	17	7578427	7578427	T	C	802	0.747
L22Tpanel	TP53	17	7577559	7577559	G	A	1346	0.649
L22Tpanel	TP53	17	7577548	7577548	C	A	1355	0.646
L23Tpanel	TP53	17	7579381	7579381	G	-	2656	0.218
L24Tpanel	TP53	17	7578542	7578543	GG	-	5032	0.132
L25Tpanel	TP53	17	7578523	7578523	T	G	1047	0.25
L26Tpanel	TP53	17	7572986	7572986	G	A	1498	0.377
L27Tpanel	TP53	17	7579358	7579358	C	A	1268	0.227
L29Tpanel	TP53	17	7577579	7577579	G	T	1267	0.37
L2Tpanel	TP53	17	7578268	7578268	A	C	468	0.131
L30Tpanel	TP53	17	7578524	7578524	G	C	1722	0.157
L31Tpanel	TP53	17	7578457	7578457	C	A	2484	0.126
L33Tpanel	TP53	17	7578211	7578211	C	G	1634	0.362
L34Tpanel	TP53	17	7577536	7577536	T	A	1343	0.701
L34Tpanel	TP53	17	7578527	7578527	A	G	2116	0.01
L40Tpanel	TP53	17	7579400	7579400	G	-	3857	0.364
L48Tpanel	TP53	17	7578395	7578395	G	T	100	0.3
L49Tpanel	TP53	17	7579592	7579592	T	A	2475	0.568
L52Tpanel	TP53	17	7578475	7578475	G	A	1828	0.137
L55T1panel	TP53	17	7577094	7577094	G	A	1348	0.456
L55T1panel	TP53	17	7577121	7577121	G	A	2839	0.01
L55T2panel	TP53	17	7577121	7577121	G	A	1887	0.07
L60Tpanel	TP53	17	7578188	7578188	C	A	1982	0.503
L63Tpanel	TP53	17	7578206	7578206	T	C	932	0.242
L64Tpanel	TP53	17	7579432	7579432	A	-	1010	0.025
L69Tpanel	TP53	17	7578263	7578263	G	C	2411	0.22
L72Tpanel	TP53	17	7577534	7577534	C	A	837	0.278
L76Tpanel	TP53	17	7578550	7578550	G	C	753	0.143
L76Tpanel	TP53	17	7577610	7577610	T	A	787	0.121
L7Tpanel	TP53	17	7576927	7576927	C	T	1285	0.639
L84Tpanel	TP53	17	7578188	7578188	C	A	902	0.215
L85Tpanel	TP53	17	7577082	7577082	C	T	2442	0.209
L92Tpanel	TP53	17	7576870	7576870	C	A	832	0.587
L96Tpanel	TP53	17	7578406	7578406	C	T	715	0.523
L99Tpanel	TP53	17	7578469	7578469	C	T	522	0.264
L99Tpanel	TP53	17	7578444	7578467	GATGGCCATGGCGCGGACGCGGGT	-	1067	0.191

## Sheet: Table S7
Table S7. ctDNA mutations detected in UPTS strategy with paired tumor tissue
Patient_ID	Sample_ID	MutantFreq in tumor	Gene_Name	Chromosome	Start_position	End_position	Ref	Alt	depth (distinct coverage)	mutation frequency	ctDNA fraction
L34	L34H1panel	0.01	TP53	17	7578527	7578527	A	G	4713	0.10694	0.04991
L34	L34Qpanel	0.01	TP53	17	7578527	7578527	A	G	13547	0.08585	0.06367
L55	L55H1panel	0.01	TP53	17	7577121	7577121	G	A	2098	0	0.00104
L55	L55H2panel	0.01	TP53	17	7577121	7577121	G	A	4427	0	0
L55	L55Qpanel	0.01	TP53	17	7577121	7577121	G	A	1492	0	0.00072
L64	L64H1panel	0.025	TP53	17	7579432	7579432	A	-	18049	0.03208	0.025
L64	L64Qpanel	0.025	TP53	17	7579432	7579432	A	-	18446	0.0052	0.0052
L15	L15H1panel	0.049	CTNNB1	3	41274859	41274859	T	G	1421	0	0
L15	L15H2panel	0.049	CTNNB1	3	41274859	41274859	T	G	1040	0	0.00191
L15	L15H3panel	0.049	CTNNB1	3	41274859	41274859	T	G	1922	0.0182102	0.02079
L15	L15H4panel	0.049	CTNNB1	3	41274859	41274859	T	G	3965	0.0138714	0.0149
L15	L15H5panel	0.049	CTNNB1	3	41274859	41274859	T	G	3511	0.00769012	0.0113
L15	L15Qpanel	0.049	CTNNB1	3	41274859	41274859	T	G	921	0.00109	0.00145
L104	L104H1panel	0.053	TERT	5	1295228	1295228	G	A	1546	0.00129	0.00127
L104	L104Qpanel	0.053	TERT	5	1295228	1295228	G	A	4450	0.0009	0.00117
L15	L15H1panel	0.054	TP53	17	7577098	7577098	T	A	5043	0	0
L15	L15H2panel	0.054	TP53	17	7577098	7577098	T	A	3254	0.00246	0.00191
L15	L15H3panel	0.054	TP53	17	7577098	7577098	T	A	2729	0.0212532	0.02079
L15	L15H4panel	0.054	TP53	17	7577098	7577098	T	A	18084	0.0148197	0.0149
L15	L15H5panel	0.054	TP53	17	7577098	7577098	T	A	15226	0.0118859	0.0113
L15	L15Qpanel	0.054	TP53	17	7577098	7577098	T	A	1229	0.00163	0.00145
L83	L83H1panel	0.091	CTNNB1	3	41266124	41266124	A	G	3159	0	0
L83	L83H2panel	0.091	CTNNB1	3	41266124	41266124	A	G	3460	0	0
L83	L83H3panel	0.091	CTNNB1	3	41266124	41266124	A	G	2787	0	0
L83	L83H4panel	0.091	CTNNB1	3	41266124	41266124	A	G	4000	0	0
L83	L83H5panel	0.091	CTNNB1	3	41266124	41266124	A	G	3051	0	0
L83	L83Qpanel	0.091	CTNNB1	3	41266124	41266124	A	G	4000	0	0.00021
L23	L23H1panel	0.093	CTNNB1	3	41266101	-	C	T	18590	0	0
L23	L23H2panel	0.093	CTNNB1	3	41266101	41266101	C	T	3612	0	0
L23	L23Qpanel	0.093	CTNNB1	3	41266101	41266101	C	T	4618	0	0.218
L2	L2Qpanel	0.094	CTNNB1	3	41266098	41266098	A	G	5239	0	0
L27	L27H1panel	0.098	CTNNB1	3	41266098	41266098	A	G	2211	0	0
L27	L27H2panel	0.098	CTNNB1	3	41266098	41266098	A	G	1679	0	0
L27	L27H3panel	0.098	CTNNB1	3	41266098	41266098	A	G	5557	0	0
L27	L27H4panel	0.098	CTNNB1	3	41266098	41266098	A	G	4000	0	0
L27	L27Qpanel	0.098	CTNNB1	3	41266098	41266098	A	G	2815	0.01385	0.0164
L104	L104H1panel	0.1	TP53	17	7578552	7578552	G	C	2334	0.00086	0.00127
L104	L104Qpanel	0.1	TP53	17	7578552	7578552	G	C	9583	0.00104	0.00117
L39	L39H1panel	0.11	TERT	5	1295228	1295228	G	A	7289	0	0
L39	L39H2panel	0.11	TERT	5	1295228	1295228	G	A	4478	0.00045	0.00045
L39	L39H3panel	0.11	TERT	5	1295228	1295228	G	A	2054	0	0
L39	L39H4panel	0.11	TERT	5	1295228	1295228	G	A	2435	0.00041	0.00041
L39	L39H5panel	0.11	TERT	5	1295228	1295228	G	A	725	0	0
L39	L39Qpanel	0.11	TERT	5	1295228	1295228	G	A	2441	0.00164	0.00164
L1	L1H2panel	0.113	CTNNB1	3	41266101	41266101	C	G	6019	0.00033	0.00033
L1	L1H3panel	0.113	CTNNB1	3	41266101	41266101	C	G	8468	0.00957	0.00957
L1	L1H4panel	0.113	CTNNB1	3	41266101	41266101	C	G	7225	0.0054	0.0054
L83	L83H1panel	0.116	TERT	5	1295228	1295228	G	A	1972	0	0
L83	L83H2panel	0.116	TERT	5	1295228	1295228	G	A	1200	0	0
L83	L83H3panel	0.116	TERT	5	1295228	1295228	G	A	1435	0	0
L83	L83H4panel	0.116	TERT	5	1295228	1295228	G	A	4000	0	0
L83	L83H5panel	0.116	TERT	5	1295228	1295228	G	A	985	0	0
L83	L83Qpanel	0.116	TERT	5	1295228	1295228	G	A	1611	0.00062	0.00021
L86	L86H1panel	0.116	TERT	5	1295228	-	G	A	2308	0	0
L86	L86H2panel	0.116	TERT	5	1295228	-	G	A	2287	0	0
L86	L86H3panel	0.116	TERT	5	1295228	-	G	A	1694	0	0
L86	L86H4panel	0.116	TERT	5	1295228	-	G	A	235	0	0
L86	L86H5panel	0.116	TERT	5	1295228	-	G	A	472	0	0
L86	L86Qpanel	0.116	TERT	5	1295228	-	G	A	1455	0	0
L76	L76H1panel	0.121	TP53	17	7578550	7578550	G	C	6264	0	0
L76	L76H1panel	0.121	TP53	17	7577610	7577610	T	A	10777	0	0
L76	L76Qpanel	0.121	TP53	17	7578550	7578550	G	C	7609	0	0
L76	L76Qpanel	0.121	TP53	17	7577610	7577610	T	A	13889	0	0
L103	L103Qpanel	0.125	TERT	5	1295228	1295228	G	A	4330	0.01755	0.05113
L31	L31H1panel	0.126	TP53	17	7578457	7578457	C	A	6924	0	0
L31	L31H2panel	0.126	TP53	17	7578457	7578457	C	A	4822	0	0
L31	L31H3panel	0.126	TP53	17	7578457	7578457	C	A	10651	0	0
L31	L31H4panel	0.126	TP53	17	7578457	7578457	C	A	24444	0	0
L31	L31Qpanel	0.126	TP53	17	7578457	7578457	C	A	12146	0.05105	0.05105
L2	L2Qpanel	0.131	TP53	17	7578268	7578268	A	C	3282	0	0
L108	L108Qpanel	0.132	TP53	17	7577600	7577611	AGAGCCAACCTA	-	11110	0.00819	0.00819
L24	L24H1panel	0.132	TP53	17	7578542	7578543	GG	-	7592	0.0058	0.0058
L24	L24H2panel	0.132	TP53	17	7578542	7578543	GG	-	7917	0.00872	0.00872
L24	L24Qpanel	0.132	TP53	17	7578542	7578543	GG	-	4765	0.00609	0.00609
L100	L100Qpanel	0.135	AXIN1	16	396792	396792	G	-	10681	0.00374	0.00429
L52	L52H1panel	0.137	TP53	17	7578475	7578475	G	A	18111	0	0
L52	L52H2panel	0.137	TP53	17	7578475	7578475	G	A	11724	0	0
L52	L52Qpanel	0.137	TP53	17	7578475	7578475	G	A	4038	0.00347	0.00347
L100	L100Qpanel	0.144	AXIN1	16	396815	396815	C	A	3503	0.00514	0.00429
L99	L99Qpanel	0.146	TP53	17	7574035	7574035	T	A	7523	0	0.00058
L30	L30H1panel	0.157	TP53	17	7578524	-	G	C	4095	0	0
L30	L30H2panel	0.157	TP53	17	7578524	-	G	C	9453	0	0
L30	L30H3panel	0.157	TP53	17	7578524	7578524	G	C	3263	0.00184	0.00184
L30	L30Qpanel	0.157	TP53	17	7578524	-	G	C	2193	0	0
L16	L16H1panel	0.176	TP53	17	7577534	7577534	G	T	8238	0	0
L16	L16Qpanel	0.176	TP53	17	7577534	7577534	G	T	3810	0	0
L36	L36H1panel	0.177	TERT	5	1295228	-	G	A	2092	0	0
L36	L36Qpanel	0.177	TERT	5	1295228	-	G	A	3420	0	0
L69	L69H1panel	0.183	CTNNB1	3	41266113	41266113	C	T	3627	0.00276	0.00275
L69	L69Qpanel	0.183	CTNNB1	3	41266113	41266113	C	T	2363	0.00254	0.00204
L17	L17H1panel	0.191	TERT	5	1295228	1295228	G	A	2577	0	0
L17	L17H2panel	0.191	TERT	5	1295228	1295228	G	A	2591	0	0
L17	L17Qpanel	0.191	TERT	5	1295228	1295228	G	A	3937	0.00076	0.00076
L99	L99Qpanel	0.191	TP53	17	7578444	7578467	GATGGCCATGGCGCGGACGCGGGT	-	6051	0.00083	0.00058
L85	L85H1panel	0.209	TP53	17	7577082	7577082	C	T	3607	0	0
L85	L85H2panel	0.209	TP53	17	7577082	7577082	C	T	6301	0.00032	0.00032
L85	L85H3panel	0.209	TP53	17	7577082	7577082	C	T	1253	0	0
L85	L85Qpanel	0.209	TP53	17	7577082	7577082	C	T	3053	0.00066	0.00065
L63	L63H1panel	0.21	TERT	5	1295228	-	G	A	2181	0	0
L63	L63H2panel	0.21	TERT	5	1295228	-	G	A	2085	0	0
L63	L63H3panel	0.21	TERT	5	1295228	-	G	A	1477	0	0
L63	L63H4panel	0.21	TERT	5	1295228	-	G	A	296	0	0
L63	L63H5panel	0.21	TERT	5	1295228	-	G	A	854	0	0
L63Q	L63Qpanel	0.21	TERT	5	1295228	-	G	A	2208	0	0
L84	L84H1panel	0.215	TP53	17	7578188	7578188	C	A	14572	0	0
L84	L84Qpanel	0.215	TP53	17	7578188	7578188	C	A	9422	0.0349192	0.03492
L23	L23H1panel	0.218	TP53	17	7579381	-	G	-	21459	0	0
L23	L23H2panel	0.218	TP53	17	7579381	-	G	-	7691	0	0
L23	L23Qpanel	0.218	TP53	17	7579381	-	G	-	4175	0.4958	0.218
L69	L69H1panel	0.22	TP53	17	7578263	7578263	G	C	6585	0.00243	0.00275
L69	L69Qpanel	0.22	TP53	17	7578263	7578263	G	C	4123	0.00049	0.00204
L27	L27H1panel	0.227	TP53	17	7579358	7579358	C	A	2378	0	0
L27	L27H2panel	0.227	TP53	17	7579358	7579358	C	A	2371	0	0
L27	L27H3panel	0.227	TP53	17	7579358	7579358	C	A	3294	0	0
L27	L27H4panel	0.227	TP53	17	7579358	7579358	C	A	4000	0	0
L27	L27Qpanel	0.227	TP53	17	7579358	7579358	C	A	3164	0.01043	0.0164
L32	L32H1panel	0.228	TERT	5	1295228	1295228	G	A	8845	0.00045	0.00114
L32	L32Qpanel	0.228	TERT	5	1295228	1295228	G	A	7409	0.11108	0.20086
L92	L92H1panel	0.228	CTNNB1	3	41266113	41266113	C	T	12971	0.00177	0.00188
L69	L69H1panel	0.236	TERT	5	1295228	1295228	G	A	1964	0.00204	0.00275
L69	L69Qpanel	0.236	TERT	5	1295228	1295228	G	A	2152	0.00372	0.00204
L40	L40H1panel	0.24	TERT	5	1295228	-	G	A	3127	0	0
L40	L40H2panel	0.24	TERT	5	1295228	-	G	A	1814	0	0
L40	L40Qpanel	0.24	TERT	5	1295228	-	G	A	1023	0	0.0011
L33	L33H1panel	0.241	TERT	5	1295228	1295228	G	A	2842	0	0
L33	L33H2panel	0.241	TERT	5	1295228	1295228	G	A	2256	0	0
L33	L33Qpanel	0.241	TERT	5	1295228	1295228	G	A	3912	0.00051	0.0003
L63	L63H1panel	0.242	TP53	17	7578206	-	T	C	4383	0	0
L63	L63H2panel	0.242	TP53	17	7578206	-	T	C	11071	0	0
L63	L63H3panel	0.242	TP53	17	7578206	-	T	C	5329	0	0
L63	L63H4panel	0.242	TP53	17	7578206	-	T	C	3083	0	0
L63	L63H5panel	0.242	TP53	17	7578206	-	T	C	5669	0	0
L63Q	L63Qpanel	0.242	TP53	17	7578206	-	T	C	3484	0	0
L25	L25H1panel	0.25	TP53	17	7578523	7578523	T	G	2305	0	0
L25	L25H2panel	0.25	TP53	17	7578523	7578523	T	G	2215	0	0
L25	L25H3panel	0.25	TP53	17	7578523	7578523	T	G	2172	0	0
L25	L25Qpanel	0.25	TP53	17	7578523	7578523	T	G	3709	0.00162	0.00162
L103	L103Qpanel	0.26	TP53	17	7579592	7579592	T	A	5015	0.05703	0.05113
L62	L62Qpanel	0.26	TERT	5	1295228	1295228	G	A	3913	0	0.00045
L99	L99Qpanel	0.264	TP53	17	7578469	7578469	C	T	12211	0.00057	0.00058
L38	L38H1panel	0.272	TERT	5	1295228	1295228	G	A	5609	0	0
L38	L38H2panel	0.272	TERT	5	1295228	1295228	G	A	4903	0	0
L38	L38H3panel	0.272	TERT	5	1295228	1295228	G	A	3234	0	0
L38	L38H4panel	0.272	TERT	5	1295228	1295228	G	A	1675	0	0
L38	L38Qpanel	0.272	TERT	5	1295228	1295228	G	A	8629	0.0007	0.0007
L96	L96H1panel	0.275	CTNNB1	3	41266098	41266098	A	G	11563	0	0
L96	L96H2panel	0.275	CTNNB1	3	41266098	41266098	A	G	7554	0	0
L96	L96H3panel	0.275	CTNNB1	3	41266098	41266098	A	G	16093	0	0
L96	L96H4panel	0.275	CTNNB1	3	41266098	41266098	A	G	4000	0	0.00024
L96	L96H5panel	0.275	CTNNB1	3	41266098	41266098	A	G	11250	0	0
L96	L96Qpanel	0.275	CTNNB1	3	41266098	41266098	A	G	4212	0.00142	0.00442
L72	L72H1panel	0.278	TP53	17	7577534	7577534	C	T	5142	0	0
L72	L72H2panel	0.278	TP53	17	7577534	7577534	C	T	5373	0	0
L72	L72H3panel	0.278	TP53	17	7577534	7577534	C	T	7021	0	0
L72	L72H4panel	0.278	TP53	17	7577534	7577534	C	T	4000	0	0
L72	L72Qpanel	0.278	TP53	17	7577534	7577534	C	T	6277	0	0
L29	L29H1panel	0.294	CTNNB1	3	41266097	41266097	G	A	3426	0.00058	0.00029
L29	L29H2panel	0.294	CTNNB1	3	41266097	41266097	G	A	2667	0.00188	0.00087
L29	L29Qpanel	0.294	CTNNB1	3	41266097	41266097	G	A	2446	0.02126	0.00908
L32	L32H1panel	0.298	CTNNB1	3	41266098	41266098	A	G	19430	0.00134	0.00114
L32	L32Qpanel	0.298	CTNNB1	3	41266098	41266098	A	G	16071	0.2194	0.20086
L48	L48Qpanel	0.3	TP53	17	7578395	7578395	G	T	9810	0.00061	0.00061
L62	L62Qpanel	0.361	CTNNB1	3	41266104	41266104	G	T	41632	0.00048	0.00045
L33	L33H1panel	0.362	TP53	17	7578211	7578211	C	G	4744	0	0
L33	L33H2panel	0.362	TP53	17	7578211	7578211	C	G	3477	0	0
L33	L33Qpanel	0.362	TP53	17	7578211	7578211	C	G	4000	0	0.0003
L40	L40H1panel	0.364	TP53	17	7579400	-	G	-	3760	0	0
L40	L40H2panel	0.364	TP53	17	7579400	-	G	-	1842	0	0
L40	L40Qpanel	0.364	TP53	17	7579400	-	G	-	1151	0.00174	0.0011
L29	L29H1panel	0.37	TP53	17	7577579	7577579	G	T	4252	0	0.00029
L29	L29H2panel	0.37	TP53	17	7577579	7577579	G	T	3610	0	0.00087
L29	L29Qpanel	0.37	TP53	17	7577579	7577579	G	T	3773	0	0.00908
L26	L26H1panel	0.377	TP53	17	7572986	7572986	G	A	7313	0	0
L26	L26H2panel	0.377	TP53	17	7572986	7572986	G	A	10031	0	0
L26	L26H3panel	0.377	TP53	17	7572986	7572986	G	A	11573	0	0
L26	L26H4panel	0.377	TP53	17	7572986	7572986	G	A	8098	0	0
L26	L26H5panel	0.377	TP53	17	7572986	7572986	G	A	8629	0	0
L26	L26Qpanel	0.377	TP53	17	7572986	7572986	G	A	4658	0.01245	0.01245
L7	L7H1panel	0.407	TERT	5	1295228	1295228	G	A	2060	0	0
L7	L7H2panel	0.407	TERT	5	1295228	1295228	G	A	11095	0	0
L7	L7H3panel	0.407	TERT	5	1295228	1295228	G	A	7211	0	0
L7	L7H4panel	0.407	TERT	5	1295228	1295228	G	A	9161	0	0
L7	L7H5panel	0.407	TERT	5	1295228	1295228	G	A	7608	0	0
L7	L7Qpanel	0.407	TERT	5	1295228	1295228	G	A	7954	0	0
L102	L102Qpanel	0.412	TP53	17	7577547	7577547	C	A	16252	0	0
L34	L34H1panel	0.412	TERT	5	1295228	1295228	G	A	3312	0	0.04991
L34	L34Qpanel	0.412	TERT	5	1295228	1295228	G	A	8070	0.00867	0.06367
L102	L102Qpanel	0.424	TP53	17	7577548	7577548	C	T	26560	0	0
L49	L49H1panel	0.449	TERT	5	1295228	1295228	G	A	2046	0.00684	0.00757
L49	L49H2panel	0.449	TERT	5	1295228	1295228	G	A	8018	0.00499	0.00844
L49	L49H3panel	0.449	TERT	5	1295228	1295228	G	A	4412	0.05825	0.08337
L49	L49Qpanel	0.449	TERT	5	1295228	1295228	G	A	4309	0.01648	0.02372
L55	L55H1panel	0.456	TP53	17	7577094	7577094	G	A	3799	0.00105	0.00104
L55	L55H2panel	0.456	TP53	17	7577094	7577094	G	A	9101	0	0
L55	L55Qpanel	0.456	TP53	17	7577094	7577094	G	A	2768	0.00072	0.00072
L92	L92H1panel	0.497	TERT	5	1295228	1295228	G	A	5007	0.0026	0.00188
L59	L59Qpanel	0.501	CTNNB1	3	41266136	41266136	T	C	4567	0.03372	0.03372
L60	L60H2panel	0.503	TP53	17	7578188	7578188	C	A	21626	0.0068	0.0068
L60	L60Qpanel	0.503	TP53	17	7578188	7578188	C	A	17039	0.03005	0.03005
L96	L96H1panel	0.523	TP53	17	7578406	7578406	C	T	10354	0	0
L96	L96H2panel	0.523	TP53	17	7578406	7578406	C	T	6555	0	0
L96	L96H3panel	0.523	TP53	17	7578406	7578406	C	T	14242	0	0
L96	L96H4panel	0.523	TP53	17	7578406	7578406	C	T	6331	0.00032	0.00024
L96	L96H5panel	0.523	TP53	17	7578406	7578406	C	T	6918	0	0
L96	L96Qpanel	0.523	TP53	17	7578406	7578406	C	T	3667	0.00546	0.00442
L49	L49H1panel	0.568	TP53	17	7579592	7579592	T	A	760	0.00526	0.00757
L49	L49H2panel	0.568	TP53	17	7579592	7579592	T	A	2197	0.01457	0.00844
L49	L49H3panel	0.568	TP53	17	7579592	7579592	T	A	1330	0.10827	0.08337
L49	L49Qpanel	0.568	TP53	17	7579592	7579592	T	A	1191	0.03191	0.02372
L92	L92H1panel	0.587	TP53	17	7576870	7576870	C	A	14079	0.00057	0.00188
L72	L72H1panel	0.635	AXIN1	16	396361	396361	C	T	270	0	0
L72	L72H2panel	0.635	AXIN1	16	396361	396361	C	T	274	0	0
L72	L72H3panel	0.635	AXIN1	16	396361	396361	C	T	452	0	0
L72	L72H4panel	0.635	AXIN1	16	396361	396361	C	T	4000	0	0
L72	L72Qpanel	0.635	AXIN1	16	396361	396361	C	T	402	0	0
L7	L7H1panel	0.639	TP53	17	7576927	7576927	C	T	9133	0	0
L7	L7H2panel	0.639	TP53	17	7576927	7576927	C	T	15827	0	0
L7	L7H3panel	0.639	TP53	17	7576927	7576927	C	T	13154	0	0
L7	L7H4panel	0.639	TP53	17	7576927	7576927	C	T	26309	0	0
L7	L7H5panel	0.639	TP53	17	7576927	7576927	C	T	5867	0	0
L7	L7Qpanel	0.639	TP53	17	7576927	7576927	C	T	19720	0	0
L22	L22H1panel	0.646	TP53	17	7577548	7577548	C	A	45726	0.08787	0.09327
L22	L22H2panel	0.646	TP53	17	7577548	7577548	C	A	12868	0.03839	0.03917
L22	L22Qpanel	0.646	TP53	17	7577548	7577548	C	A	37941	0.21934	0.23851
L22	L22H1panel	0.649	TP53	17	7577559	7577559	G	A	29419	0.10099	0.09327
L22	L22H2panel	0.649	TP53	17	7577559	7577559	G	A	8535	0.04007	0.03917
L22	L22Qpanel	0.649	TP53	17	7577559	7577559	G	A	27108	0.26376	0.23851
L102	L102Qpanel	0.679	AXIN1	16	396176	396176	T	A	8927	0	0
L34	L34H1panel	0.701	TP53	17	7577536	7577536	T	A	7632	0	0.04991
L34	L34Qpanel	0.701	TP53	17	7577536	7577536	T	A	21763	0.02449	0.06367
L12	L12H1panel	0.746	TP53	17	7577580	7577580	T	C	25115	0	0
L12	L12H2panel	0.746	TP53	17	7577580	7577580	T	C	9907	0	0
L12	L12H3panel	0.746	TP53	17	7577580	7577580	T	C	8845	0	0
L12	L12H4panel	0.746	TP53	17	7577580	7577580	T	C	17110	0	0
L12	L12H5panel	0.746	TP53	17	7577580	7577580	T	C	14742	0	0
L12	L12Qpanel	0.746	TP53	17	7577580	7577580	T	C	24020	0	0
L20	L20H1panel	0.747	TP53	17	7578427	7578427	T	C	3997	0	0
L20	L20H2panel	0.747	TP53	17	7578427	7578427	T	C	3928	0	0
L20	L20Qpanel	0.747	TP53	17	7578427	7578427	T	C	14477	0.00649	0.00649
L100	L100Qpanel	naïve	TERT	5	1295228	1295228	G	A	2234	0.00179
L105	L105Qpanel	naïve	TP53	17	7578245	7578245	G	A	8231	0.00121
L108	L108Qpanel	naïve	TERT	5	1295228	1295228	G	A	2406	0.00623
L12	L12H1panel	naïve	TP53	17	7572973	7572973	C	T	10882	0.00046
L12	L12H2panel	naïve	TP53	17	7572973	7572973	C	T	5661	0.00035
L12	L12H4panel	naïve	TP53	17	7572973	7572973	C	T	7818	0.00051
L12	L12H5panel	naïve	TP53	17	7572973	7572973	C	T	7109	0.00056
L12	L12Qpanel	naïve	TP53	17	7572973	7572973	C	T	10566	0.00123
L21	L21Qpanel	naïve	TP53	17	7573944	7573944	C	-	47231	0.00083
L23	L23H1panel	naïve	TP53	17	7572973	7572973	C	T	8397	0.00131
L23	L23Qpanel	naïve	AXIN1	16	348149	348149	C	-	3457	0.00115707
L23	L23Qpanel	naïve	TP53	17	7577069	7577069	C	T	3851	0.00233706
L24	L24H1panel	naïve	AXIN1	16	348175	348182	CAAGCGGG	-	5289	0.00057
L30	L30H1panel	naïve	TP53	17	7577568	7577568	C	T	7310	0.00137
L30	L30H2panel	naïve	TP53	17	7579345	7579346	-	A	9842	0.01006
L30	L30H3panel	naïve	TP53	17	7579345	7579346	C	T	2801	0.00071
L30	L30H3panel	naïve	TP53	17	7577568	7577568	C	T	5362	0.00112
L30	L30Qpanel	naïve	TP53	17	7577568	7577568	C	T	3781	0.00159
L31	L31H1panel	naïve	TP53	17	7577534	7577534	C	A	6755	0.00059
L32	L32H1panel	naïve	AXIN1	16	348100	348101	CT	-	10869	0.00055
L32	L32Qpanel	naïve	AXIN1	16	396164	396164	C	T	9378	0.00299
L33	L33Qpanel	naïve	TP53	17	7572973	7572973	C	T	9670	0.00114
L35	L35H1panel	naïve	TP53	17	7577532	7577532	G	A	19933	0.00085
L35	L35H2panel	naïve	TP53	17	7577532	7577532	G	A	13942	0.00366
L35	L35H3panel	naïve	TP53	17	7577532	7577532	G	A	7629	0.00105
L35	L35H4panel	naïve	TP53	17	7577532	7577532	G	A	8005	0.00175
L35	L35H5panel	naïve	TP53	17	7577532	7577532	G	A	10104	0.00069
L35	L35H6panel	naïve	TP53	17	7577532	7577532	G	A	4415	0.00249
L35	L35H7panel	naïve	TP53	17	7577580	7577580	T	C	9303	0.0015
L36	L36H1panel	naïve	TP53	17	7577568	7577568	C	T	4950	0.03192
L36	L36Qpanel	naïve	TP53	17	7577534	7577534	C	A	15162	0.00145
L36	L36Qpanel	naïve	TP53	17	7577568	7577568	C	T	19480	0.00929
L39	L39H3panel	naïve	TP53	17	7577105	7577105	G	C	6211	0.00209
L39	L39H4panel	naïve	TP53	17	7577105	7577105	G	C	8391	0.00179
L39	L39H5panel	naïve	TP53	17	7577105	7577105	G	C	2908	0.00172
L40	L40H1panel	naïve	TP53	17	7573961	7573961	C	T	11172	0.00036
L40	L40H1panel	naïve	TP53	17	7578245	7578245	G	A	8382	0.00084
L40	L40H2panel	naïve	TP53	17	7578245	7578245	G	A	5422	0.00184
L40	L40Qpanel	naïve	TP53	17	7573961	7573961	C	T	2371	0.00506
L43	L43H2panel	naïve	TP53	17	7579427	7579441	GGTGCAGGGGCCGCC	-	3546	0.00113
L43	L43H5panel	naïve	TP53	17	7578245	7578245	G	A	5062	0.00237
L43	L43H6panel	naïve	TP53	17	7578245	7578245	G	A	2592	0.00077
L47	L47H2panel	naïve	AXIN1	16	396983	396983	T	C	2657	0.01393
L4	L4Qpanel	naïve	TP53	17	7576927	7576927	C	T	4849	0.02165
L50	L50H1panel	naïve	AXIN1	16	396263	396263	C	T	3587	0.49038
L50	L50Qpanel	naïve	AXIN1	16	396263	396263	C	T	1611	0.53073
L55	L55H2panel	naïve	TP53	17	7577595	7577598	CAGT	-	11124	0.00054
L58	L58H1panel	naïve	TP53	17	7577548	7577548	C	T	26409	0.00061
L58	L58H1panel	naïve	TP53	17	7577108	7577108	C	T	25972	0.00069
L58	L58H1panel	naïve	TP53	17	7577109	7577109	A	G	25917	0.00081
L58	L58H1panel	naïve	TP53	17	7577100	7577100	T	C	26481	0.00091
L58	L58H1panel	naïve	TP53	17	7577577	7577577	T	C	20807	0.00091
L58	L58H1panel	naïve	TP53	17	7577560	7577560	A	G	21214	0.00094
L58	L58H1panel	naïve	TP53	17	7577542	7577542	T	C	17820	0.00095
L58	L58H1panel	naïve	TP53	17	7577587	7577587	T	C	20770	0.00096
L58	L58H1panel	naïve	TP53	17	7573964	7573964	C	T	8888	0.00113
L58	L58H1panel	naïve	TP53	17	7577096	7577096	T	C	27044	0.00118
L58	L58H1panel	naïve	TP53	17	7577090	7577090	C	T	9555	0.00126
L58	L58H1panel	naïve	TP53	17	7577135	7577135	T	C	12939	0.00131
L58	L58H1panel	naïve	TP53	17	7577565	7577565	T	C	21024	0.00143
L58	L58H1panel	naïve	TP53	17	7577541	7577541	T	C	17836	0.00163
L58	L58Qpanel	naïve	AXIN1	16	396524	396538	TGAAGCTCTTGGTGG	-	1510	0.00265
L59	L59Qpanel	naïve	AXIN1	16	347867	347876	TGGGCCGGGC	-	4081	0.00294
L59	L59Qpanel	naïve	CTNNB1	3	41266134	41266136	CTT	-	4658	0.00215
L59	L59Qpanel	naïve	CTNNB1	3	41266124	41266124	A	G	4400	0.00318
L59	L59Qpanel	naïve	CTNNB1	3	41266103	41266103	G	A	5794	0.09337
L59	L59Qpanel	naïve	TP53	17	7578245	7578245	G	A	15674	0.00096
L61	L61Qpanel	naïve	TP53	17	7579461	7579461	C	A	5492	0.00182
L62	L62Qpanel	naïve	AXIN1	16	347089	347089	T	-	9169	0.00164
L63	L63H3panel	naïve	AXIN1	16	396598	396598	G	A	4479	0.00067
L63	L63Qpanel	naïve	AXIN1	16	396598	396598	G	A	3094	0.00452
L64	L64H1panel	naïve	TERT	5	1295228	1295228	G	A	6757	0.00533
L64	L64Qpanel	naïve	AXIN1	16	347892	347894	GTG	-	7474	0.0008
L64	L64Qpanel	naïve	TERT	5	1295228	1295228	G	A	18446	0.0052
L6	L6H2panel	naïve	AXIN1	16	348211	348212	GG	-	9110	0.00066
L6	L6Qpanel	naïve	CTNNB1	3	41266124	41266124	A	G	2388	0.01256
L6	L6Qpanel	naïve	TERT	5	1295228	1295228	G	A	2556	0.00509
L70	L70H1panel	naïve	TP53	17	7577584	7577584	G	-	12479	0.00144
L70	L70H1panel	naïve	TP53	17	7572973	7572973	C	T	9113	0.00176
L70	L70Qpanel	naïve	TP53	17	7572973	7572973	C	T	9113	0.00176
L76	L76H1panel	naïve	TERT	5	1295228	1295228	G	A	2751	0.00036
L76	L76Qpanel	naïve	TERT	5	1295228	1295228	G	A	2017	0.00347
L78	L78H1panel	naïve	TP53	17	7578224	7578224	T	A	7115	0.00056
L78	L78H1panel	naïve	TP53	17	7578211	7578211	C	T	6695	0.00149
L78	L78H1panel	naïve	TP53	17	7573987	7573987	G	T	11973	0.0015
L78	L78H3panel	naïve	TP53	17	7577580	7577580	T	C	9857	0.00112
L78	L78H4panel	naïve	TP53	17	7577580	7577580	T	C	10784	0.00093
L78	L78Qpanel	naïve	TP53	17	7578224	7578224	T	A	4732	0.05854
L79	L79Qpanel	naïve	TERT	5	1295228	1295228	G	A	3961	0.013
L79	L79Qpanel	naïve	TP53	17	7577046	7577046	C	T	2459	0.00407
L79	L79Qpanel	naïve	TP53	17	7578236	7578236	A	C	6563	0.0702
L7	L7H1panel	naïve	AXIN1	16	396164	396164	C	T	4201	0.00143
L7	L7H1panel	naïve	TP53	17	7577018	7577018	C	T	12435	0.00105
L7	L7H2panel	naïve	AXIN1	16	396589	396589	C	T	25534	0.00086
L7	L7H2panel	naïve	AXIN1	16	396164	396164	C	T	12034	0.00166
L7	L7H2panel	naïve	TP53	17	7578374	7578374	C	T	19822	0.00081
L7	L7H3panel	naïve	TP53	17	7572973	7572973	C	T	9220	0.00065
L7	L7H5panel	naïve	TP53	17	7572973	7572973	C	T	4640	0.00172
L7	L7Qpanel	naïve	TP53	17	7572973	7572973	C	T	8621	0.00128
L82	L82H1panel	naïve	TP53	17	7574005	7574005	A	-	18767	0.00144
L82	L82Qpanel	naïve	AXIN1	16	348100	348101	CT	-	1868	0.00535
L82	L82Qpanel	naïve	TP53	17	7578455	7578455	C	A	5090	0.00196
L83	L83H1panel	naïve	TP53	17	7578206	7578206	T	C	6191	0.00194
L83	L83H2panel	naïve	TP53	17	7578206	7578206	T	C	5511	0.00327
L83	L83H3panel	naïve	TP53	17	7578206	7578206	T	C	4403	0.00182
L83	L83H5panel	naïve	CTNNB1	3	41266160	41266160	G	A	4168	0.0024
L83	L83H5panel	naïve	TP53	17	7578206	7578206	T	C	4605	0.00413
L83	L83Qpanel	naïve	TP53	17	7577148	7577148	G	T	4094	0.00318
L83	L83Qpanel	naïve	TP53	17	7577158	7577158	A	T	2864	0.00384
L83	L83Qpanel	naïve	TP53	17	7578206	7578206	T	C	4659	0.00429
L84	L84H1panel	naïve	TP53	17	7578445	7578445	A	T	7892	0.00127
L84	L84Qpanel	naïve	AXIN1	16	348007	348007	G	T	1353	0.0110865
L84	L84Qpanel	naïve	TP53	17	7577047	7577049	GTG	-	5241	0.00153
L85	L85H1panel	naïve	TP53	17	7578245	7578245	G	A	8134	0.0016
L85	L85H3panel	naïve	TP53	17	7578245	7578245	G	A	3142	0.00064
L85	L85Qpanel	naïve	TP53	17	7578245	7578245	G	A	5640	0.00035
L86	L86H4panel	naïve	AXIN1	16	347929	347929	G	A	2753	0.00472
L86	L86Qpanel	naïve	TP53	17	7573970	7573971	CA	-	4530	0.00132
L8	L8Qpanel	naïve	AXIN1	16	348211	348211	G	-	38314	0.00065
L93	L93Qpanel	naïve	TP53	17	7579345	7579346	-	A	13950	0.00581
L95	L95Qpanel	naïve	AXIN1	16	396983	396983	T	C	1316	0.0076
L96	L96H2panel	naïve	AXIN1	16	396983	396983	T	C	2262	0.02299

## Sheet: Table S8
Table S8. The comprehensive information of each timepoint of HCC patient in cohort.
Patient_ID	Sample_ID	Collection_date	Fpllow-up_state	Serial blood collection	Time _from_first_collection	Starting_date	Ending_date	Time	AFP (ng/mL)	CEA ( ng/mL)	DCP (mAU/mL)	ctDNA_concerntration (ng/ml)	CTC(number/7.5ml)	ctDNA fraction by UTPS	ctDNA HBV by UTPS	ctDNA fraction by WES	Score	Status
L1	L1Q	2017-02-08	Y	Y	0	2017-02-08	2018-06-29	506	2.12	4.96	12363	NA	21	NA	NA	NA	NA	Recurrence
L1	L1H1	2017-02-17	Y	Y	9	2017-02-08	2018-06-29	506	2.12	4.96	5686	NA	17	NA	NA	NA	NA	Recurrence
L1	L1H2	2018-03-10	Y	Y	395	2017-02-08	2018-06-29	506	4	3.4	394.44	1.89333	4	0.00033	HBV-negative	0.00025	0.6	Recurrence
L1	L1H3	2018-06-29	Y	Y	506	2017-02-08	2018-06-29	506	2.83	2.29	10298.4	3.30444	6	0.00957	HBV-negative	0.01801	1	Recurrence
L1	L1H4	2018-09-20	Y	Y	589	2017-02-08	2018-06-29	506	2.67	2.29	4645.18	8.25882	33	0.0054	HBV-negative	0.01175	0.8	Recurrence
L2	L2Q	2017-03-07	Y	N	0	2017-03-07	2020-08-20	1262	1.01	2.84	17.9	3.96667	2	0	HBV-negative	NA	0	Non_recurrence
L3	L3Q	2017-06-09	Y	Y	0	2017-06-09	2020-08-20	1168	34.79	2.1	42.16	4.42	10	NA	HBV-positive	0.01345	0	Non_recurrence
L3	L3H1	2018-03-02	Y	Y	266	2017-06-09	2020-08-20	1168	2.19	1.31	9.28	2.34	1	NA	HBV-negative	0	0	Non_recurrence
L3	L3H2	2018-12-18	Y	Y	557	2017-06-09	2020-08-20	1168	1.59	3.7	22.56	2.21429	2	NA	HBV-negative	0	0	Non_recurrence
L4	L4Q	2017-06-12	Y	Y	0	2017-06-12	2018-01-15	217	6.51	1.25	21.82	6	60	NA	HBV-negative	0	0.8	Recurrence
L4	L4H1	2018-01-15	Y	Y	217	2017-06-12	2018-01-15	217	8.26	1.13	18364.5	20.07	56	NA	HBV-positive	0.12141	0	Recurrence
L5	L5Q	2017-06-13	N	N	0	2017-06-13	NA	NA	4.78	3.46	8.6	NA	15	NA	NA	NA	NA	NA
L6	L6Q	2017-08-10	Y	Y	0	2017-08-10	2020-08-20	1106	7.95	1.56	570.56	2.8	17	NA	NA	0	1	Non_recurrence
L6	L6H1	2018-03-08	Y	Y	210	2017-08-10	2020-08-20	1106	2.67	NA	12.62	1.31467	2	NA	NA	0	0	Non_recurrence
L6	L6H2	2018-09-17	Y	Y	403	2017-08-10	2020-08-20	1106	2.01	1.25	11.92	2.625	3	NA	NA	0	0.2	Non_recurrence
L6	L6H3	2019-03-14	Y	Y	581	2017-08-10	2020-08-20	1106	2.46	0.93	12.22	5.516	1	NA	NA	0	0	Non_recurrence
L7T	L7Q	2017-08-12	Y	Y	0	2017-08-12	2020-08-20	1104	2.73	NA	4.86	135	5	0	NA	0	0.3	Non_recurrence
L7T	L7H1	2017-08-29	Y	Y	17	2017-08-12	2020-08-20	1104	6.43	NA	6.68	6.6375	1	0	NA	0	0.3	Non_recurrence
L7T	L7H2	2017-09-18	Y	Y	37	2017-08-12	2020-08-20	1104	2.12	NA	4	4.593	3	0	NA	0	0.2	Non_recurrence
L7T	L7H3	2017-11-16	Y	Y	96	2017-08-12	2020-08-20	1104	2.86	NA	12.44	3.43624	2	0	NA	0	0.2	Non_recurrence
L7T	L7H4	2018-01-03	Y	Y	144	2017-08-12	2020-08-20	1104	3.01	NA	12.28	8.71529	1	0	NA	0	0.2	Non_recurrence
L7T	L7H5	2018-04-17	Y	Y	248	2017-08-12	2020-08-20	1104	3.81	4.45	17.62	1.90444	2	0	NA	0	0.3	Non_recurrence
L8T	L8Q	2017-09-01	Y	Y	0	2017-09-01	2020-08-20	1084	8.92	NA	68.02	520	2	NA	NA	NA	0.2	Non_recurrence
L8T	L8H1	2017-09-14	Y	Y	13	2017-09-01	2020-08-20	1084	3.36	NA	2139.08	4.4176	2	NA	NA	NA	0	Non_recurrence
L8T	L8H2	2017-09-26	Y	Y	25	2017-09-01	2020-08-20	1084	4.12	NA	869.76	5.04587	0	NA	NA	NA	0	Non_recurrence
L8T	L8H3	2017-11-29	Y	Y	89	2017-09-01	2020-08-20	1084	2.23	NA	15.3	3.12343	3	NA	NA	NA	0	Non_recurrence
L8T	L8H4	2018-03-19	Y	Y	199	2017-09-01	2020-08-20	1084	2.52	NA	22.4	2	1	NA	NA	NA	0	Non_recurrence
L9T	L9Q	2017-09-07	Y	Y	0	2017-09-07	2020-08-20	1078	1.91	7.64	258.2	7.13333	0	NA	NA	0	0	Non_recurrence
L9T	L9H1	2017-09-26	Y	Y	19	2017-09-07	2020-08-20	1078	1.96	4.63	7022.42	2.625	0	NA	NA	0	0	Non_recurrence
L11T	L11Q	2017-09-25	Y	Y	0	2017-09-25	2020-08-20	1060	2.59	3.66	57.86	7.33333	8	NA	HBV-negative	0	0	Non_recurrence
L11T	L11H1	2017-10-10	Y	Y	15	2017-09-25	2020-08-20	1060	3.04	NA	3267.3	5.15	0	NA	HBV-negative	0	0	Non_recurrence
L11T	L11H2	2017-10-25	Y	Y	30	2017-09-25	2020-08-20	1060	5.55	1.38	18924.8	4.8	0	NA	HBV-negative	0	0	Non_recurrence
L11T	L11H3	2017-12-26	Y	Y	92	2017-09-25	2020-08-20	1060	4.73	NA	784.58	5.6608	1	NA	HBV-negative	0	0	Non_recurrence
L11T	L11H4	2018-04-03	Y	Y	190	2017-09-25	2020-08-20	1060	5.04	1.79	27.42	2.42758	0	NA	HBV-negative	0	0	Non_recurrence
L12T	L12Q	2017-09-25	Y	Y	0	2017-09-25	2020-08-20	1060	3000	1.19	71.7	17.2308	17	0	HBV-positive	0.00014	0.3	Non_recurrence
L12T	L12H1	2017-10-10	Y	Y	15	2017-09-25	2020-08-20	1060	3000	1.2	3346.6	2.395	0	0	HBV-negative	0	0.2	Non_recurrence
L12T	L12H2	2017-10-23	Y	Y	28	2017-09-25	2020-08-20	1060	366.63	0.81	51.06	2.661	3	0	HBV-negative	0	0.2	Non_recurrence
L12T	L12H3	2018-01-10	Y	Y	107	2017-09-25	2020-08-20	1060	2.45	1.42	16.02	2.03153	2	0	HBV-negative	0	0	Non_recurrence
L12T	L12H4	2018-04-11	Y	Y	198	2017-09-25	2020-08-20	1060	2.28	1.85	25.08	5.97647	1	0	HBV-negative	0	0.2	Non_recurrence
L12T	L12H5	2018-08-08	Y	Y	317	2017-09-25	2020-08-20	1060	1.33	1.09	12.72	3.28971	0	0	HBV-negative	0	0.2	Non_recurrence
L14	L14Q	2017-11-02	N	N	0	2017-11-02	NA	NA	2.36	2.83	22.64	NA	7	NA	NA	NA	NA	NA
L15	L15Q	2017-11-04	Y	Y	0	2017-11-04	2018-03-03	119	3.5	3.23	18.12	1.82	17	0.00145	HBV-negative	0.00017	0.8	Recurrence
L15	L15H1	2017-12-07	Y	Y	33	2017-11-04	2018-03-03	119	3.34	1.75	11.3	13.7788	8	0	HBV-negative	0.00012	0	Recurrence
L15	L15H2	2018-01-03	Y	Y	60	2017-11-04	2018-03-03	119	3.1	NA	11.24	12.4388	9	0.00191	HBV-negative	0.00015	1	Recurrence
L15	L15H3	2018-03-03	Y	Y	119	2017-11-04	2018-03-03	119	14.78	7.3	16.24	12.1306	72	0.02079	HBV-negative	0.00251	1	Recurrence
L15	L15H4	2018-05-04	Y	Y	188	2017-11-04	2018-03-03	119	5.71	11.22	20.94	23.9267	41	0.0149	HBV-negative	0.00072	1	Recurrence
L15	L15H5	2018-06-25	Y	Y	233	2017-11-04	2018-03-03	119	8.28	10.1	27.86	16.7529	5	0.0113	HBV-negative	0.00089	1	Recurrence
L16	L16Q	2017-11-06	Y	Y	0	2017-11-06	2020-08-20	1018	1.81	12.48	422.08	1.04571	10	0	NA	0.00634	0	Non_recurrence
L16	L16H1	2018-01-02	Y	Y	57	2017-11-06	2020-08-20	1018	1.26	1.91	11.96	1.86	1	0	NA	0	0.45	Non_recurrence
L17	L17Q	2017-11-13	Y	Y	0	2017-11-13	2018-10-11	332	2.42	5.77	760.86	2.64	6	0.00076	NA	0.00835	0.6	Recurrence
L17	L17H1	2018-03-08	Y	Y	115	2017-11-13	2018-10-11	332	4.09	5.2	10.24	1.02667	7	0	NA	0.00011	0	Recurrence
L17	L17H2	2018-10-11	Y	Y	332	2017-11-13	2018-10-11	332	1.98	5.05	88.24	5.43429	30	0	NA	8.424e-05	0	Recurrence
L18T	L18Q	2017-11-14	Y	Y	0	2017-11-14	2018-04-24	161	5.74	1.24	45.84	1.58118	25	NA	HBV-positive	0.06162	0.8	Recurrence
L18T	L18H1	2018-02-02	Y	Y	80	2017-11-14	2018-04-24	161	4.38	NA	665.3	1.88	10	NA	HBV-positive	0.02164	0.8	Recurrence
L18T	L18H2	2018-04-24	Y	Y	164	2017-11-14	2018-04-24	161	6.84	NA	17.1	1.42667	66	NA	HBV-negative	0	0	Recurrence
L18T	L18H3	2018-07-23	Y	Y	251	2017-11-14	2018-04-24	161	4.02	NA	72.28	1.57333	37	NA	HBV-positive	0.01842	0	Recurrence
L19	L19Q	2017-11-15	N	N	0	2017-11-15	NA	NA	10.03	2.72	128.4	NA	48	NA	NA	NA	NA	NA
L20T	L20Q	2017-11-18	Y	Y	0	2017-11-18	2019-03-21	488	278	5.62	138.08	19.5765	8	0.00649	HBV-positive	0.0084	0.6	Recurrence
L20T	L20H1	2018-01-08	Y	Y	51	2017-11-18	2019-03-21	488	5.75	NA	5.76	1.38353	1	0	HBV-negative	0	0	Recurrence
L20T	L20H2	2018-03-23	Y	Y	125	2017-11-18	2019-03-21	488	5.36	4.5	21.24	1.27059	1	0	HBV-negative	0	0	Recurrence
L21T	L21Q	2017-11-18	Y	Y	0	2017-11-18	2020-08-20	1006	5.44	2.79	25.98	13.36	4	NA	NA	NA	0.2	Non_recurrence
L21T	L21H1	2017-12-26	Y	Y	38	2017-11-18	2020-08-20	1006	3.84	NA	55.22	3.3088	3	NA	NA	NA	0	Non_recurrence
L21T	L21H2	2018-03-26	Y	Y	128	2017-11-18	2020-08-20	1006	2.72	NA	26.46	1.575	1	NA	NA	NA	0	Non_recurrence
L21T	L21H3	2018-08-29	Y	Y	284	2017-11-18	2020-08-20	1006	2.48	3.52	17.7	4.75294	2	NA	NA	NA	0	Non_recurrence
L22T	L22Q	2017-11-22	Y	Y	0	2017-11-22	2018-02-28	98	3000	5.77	64222	35.7333	39	0.23851	HBV-positive	0.41428	1	Recurrence
L22T	L22H1	2017-12-28	Y	Y	36	2017-11-22	2018-02-28	98	67075	NA	34690.4	6.26824	8	0.09327	HBV-positive	0.18824	1	Recurrence
L22T	L22H2	2018-02-28	Y	Y	98	2017-11-22	2018-02-28	98	408780	NA	52788	2.58353	10	0.03917	HBV-negative	0.08038	0.8	Recurrence
L23T	L23Q	2017-11-22	Y	Y	0	2017-11-22	2020-08-20	1002	3.46	1.05	103.7	11.3684	54	0.218	HBV-negative	0	0.55	Non_recurrence
L23T	L23H1	2017-12-26	Y	Y	34	2017-11-22	2020-08-20	1002	2.53	NA	15.84	3.58667	3	0	HBV-negative	0	0.3	Non_recurrence
L23T	L23H2	2018-02-27	Y	Y	97	2017-11-22	2020-08-20	1002	2.68	NA	12.08	4.40588	7	0	HBV-negative	0	0.8	Non_recurrence
L24	L24Q	2017-11-28	Y	Y	0	2017-11-28	2018-06-22	206	42.78	1.42	8.74	3.12	26	0.00609	HBV-positive	0.03198	1	Recurrence
L24	L24H1	2018-03-07	Y	Y	99	2017-11-28	2018-06-22	206	30.89	1.04	12.84	3.86211	11	0.0058	HBV-positive	0.02638	1	Recurrence
L24	L24H2	2018-06-22	Y	Y	206	2017-11-28	2018-06-22	206	27.68	1.13	34.36	1.47529	8	0.00872	HBV-negative	0.05706	1	Recurrence
L25	L25Q	2017-11-28	Y	Y	0	2017-11-28	2018-06-27	211	16.92	2.56	41.54	1.22353	17	0.00162	NA	0.00301	0.55	Recurrence
L25	L25H1	2018-03-10	Y	Y	102	2017-11-28	2018-06-27	211	3.63	3.19	9.58	0.908571	8	0	NA	0.00028	0.5	Recurrence
L25	L25H2	2018-06-27	Y	Y	211	2017-11-28	2018-06-27	211	3.26	4.8	13.82	0.810667	38	0	NA	0	0.5	Recurrence
L25	L25H3	2018-08-14	Y	Y	259	2017-11-28	2018-06-27	211	11.82	3.26	11.22	1.11829	41	0	NA	0.00046644	0.5	Recurrence
L26	L26Q	2017-11-28	Y	Y	0	2017-11-28	2020-08-20	996	6.8	1.99	188.26	1.31294	2	0.01245	NA	0.0396	0.8	Non_recurrence
L26	L26H1	2018-03-12	Y	Y	104	2017-11-28	2020-08-20	996	4.76	1.56	11.22	0.969412	0	0	NA	0	0.45	Non_recurrence
L26	L26H2	2018-07-11	Y	Y	225	2017-11-28	2020-08-20	996	3.85	6.34	8.34	3.38667	1	0	NA	0	0.2	Non_recurrence
L26	L26H3	2018-10-15	Y	Y	321	2017-11-28	2020-08-20	996	4.75	1.68	8.26	4.64615	2	0	NA	0	0.2	Non_recurrence
L26	L26H4	2019-05-21	Y	Y	539	2017-11-28	2020-08-20	996	4.66	1.42	9.84	10.7867	0	0	NA	NA	0	Non_recurrence
L26	L26H5	2019-09-18	Y	Y	659	2017-11-28	2020-08-20	996	4.26	1.68	7.76	6.2	1	0	NA	NA	0	Non_recurrence
L27	L27Q	2017-11-28	Y	Y	0	2017-11-28	2020-08-20	996	2.92	1.79	19.7	1.29882	6	0.0164	NA	0.02309	1	Non_recurrence
L27	L27H1	2018-03-07	Y	Y	99	2017-11-28	2020-08-20	996	2.79	1.17	11.16	1.08	4	0	NA	8e-05	0	Non_recurrence
L27	L27H2	2018-06-15	Y	Y	199	2017-11-28	2020-08-20	996	2.79	1.73	8.4	1.08	2	0	NA	0	0	Non_recurrence
L27	L27H3	2018-10-19	Y	Y	325	2017-11-28	2020-08-20	996	2.59	1.82	12.68	2.1	0	0	NA	0	0	Non_recurrence
L27	L27H4	2019-09-25	Y	Y	666	2017-11-28	2020-08-20	996	3.64	1.97	10.34	1.5	4	0	NA	NA	0	Non_recurrence
L28T	L28Q	2017-11-28	Y	Y	0	2017-11-28	2020-08-20	996	3.26	1.12	21.68	1.63765	6	NA	NA	NA	0	Non_recurrence
L28T	L28H1	2018-04-04	Y	Y	127	2017-11-28	2020-08-20	996	3.12	NA	38.72	1.692	1	NA	NA	NA	0	Non_recurrence
L28T	L28H2	2018-06-27	Y	Y	211	2017-11-28	2020-08-20	996	3.2	0.4	43.62	2.656	0	NA	NA	NA	0	Non_recurrence
L28T	L28H3	2018-08-29	Y	Y	274	2017-11-28	2020-08-20	996	3.08	0.65	51.5	5.58824	2	NA	NA	NA	0	Non_recurrence
L29	L29Q	2017-11-29	Y	Y	0	2017-11-29	2018-03-12	103	4.87	2.49	317.86	1.62	43	0.00908	HBV-positive	0.04102	1	Recurrence
L29	L29H1	2018-01-03	Y	Y	35	2017-11-29	2018-03-12	103	4.9	NA	9.78	1.785	1	0.00029	HBV-negative	7e-05	0.6	Recurrence
L29	L29H2	2018-03-12	Y	Y	103	2017-11-29	2018-03-12	103	4.99	1.97	72.86	1.07368	2	0.00087	HBV-negative	0.00651	1	Recurrence
L30	L30Q	2017-11-29	Y	Y	0	2017-11-29	2018-12-11	377	9.14	4.17	171.86	1.42588	2	0	HBV-positive	9e-05	0.55	Recurrence
L30	L30H1	2018-03-08	Y	Y	99	2017-11-29	2018-12-11	377	6.48	NA	22.24	2.52706	1	0	HBV-negative	0	0.55	Recurrence
L30	L30H2	2018-07-04	Y	Y	217	2017-11-29	2018-12-11	377	5.19	5.6	853.78	2.60714	8	0	HBV-negative	0	0.8	Recurrence
L30	L30H3	2018-12-11	Y	Y	377	2017-11-29	2018-12-11	377	27.9	36.67	280.64	1.81429	13	0.00184	HBV-negative	0.0019	0.3	Recurrence
L31T	L31Q	2017-11-29	Y	Y	0	2017-11-29	2020-08-20	995	8.09	1.01	19.72	2.34667	106	0.05105	NA	0.09035	0.8	Non_recurrence
L31T	L31H1	2018-01-02	Y	Y	34	2017-11-29	2020-08-20	995	7.2	1.3	18.38	1.90588	0	0	NA	0	0.2	Non_recurrence
L31T	L31H2	2018-03-05	Y	Y	96	2017-11-29	2020-08-20	995	5.33	2.12	20.96	1.92	3	0	NA	0	0	Non_recurrence
L31T	L31H3	2018-07-04	Y	Y	217	2017-11-29	2020-08-20	995	3.8	1.7	35.2	2.89067	4	0	NA	0	0	Non_recurrence
L31T	L31H4	2018-09-05	Y	Y	280	2017-11-29	2020-08-20	995	4.23	1.86	24.96	7.66667	2	0	NA	0	0.2	Non_recurrence
L32	L32Q	2017-12-05	Y	Y	0	2017-12-05	2018-01-20	46	18205	1.21	10985.8	5.74118	36	0.20086	NA	0.4313	1	Recurrence
L32	L32H1	2018-08-21	Y	Y	259	2017-12-05	2018-01-20	46	5241	1.26	137.38	7.33333	28	0.00114	NA	0.00343	0.8	Recurrence
L33T	L33Q	2017-12-12	Y	Y	0	2017-12-12	2020-08-20	982	88.3	3.07	34.1	8.85714	6	0.0003	NA	0	0.8	Non_recurrence
L33T	L33H1	2018-02-07	Y	Y	57	2017-12-12	2020-08-20	982	2.46	NA	12.9	2.92	1	0	NA	0	0	Non_recurrence
L33T	L33H2	2018-05-22	Y	Y	161	2017-12-12	2020-08-20	982	2	NA	9.7	1.98953	2	0	NA	0	0	Non_recurrence
L34T	L34Q	2017-12-17	Y	Y	0	2017-12-17	2019-07-16	576	21.98	2.62	48.16	16	19	0.06367	NA	0.0379	1	Recurrence
L34T	L34H1	2018-02-02	Y	Y	47	2017-12-17	2019-07-16	576	10.26	NA	36.24	1.35529	16	0.04991	NA	0	0.8	Recurrence
L35	L35Q	2017-12-17	Y	Y	0	2017-12-17	2019-04-16	485	57.75	2.81	14783	0.748235	40	NA	NA	0.02896	0	Recurrence
L35	L35H1	2018-01-24	Y	Y	38	2017-12-17	2019-04-16	485	2.54	2.06	9.68	6.35012	7	NA	NA	0.01751	0.2	Recurrence
L35	L35H2	2018-03-16	Y	Y	89	2017-12-17	2019-04-16	485	2.86	NA	23.42	5.04706	1	NA	NA	0.01647	0.3	Recurrence
L35	L35H3	2018-04-20	Y	Y	124	2017-12-17	2019-04-16	485	3.51	1.9	9.38	2.90286	1	NA	NA	0.01678	0.3	Recurrence
L35	L35H4	2018-07-23	Y	Y	218	2017-12-17	2019-04-16	485	2.1	1.89	44.84	2.56667	4	NA	NA	0.01616	0.3	Recurrence
L35	L35H5	2018-10-19	Y	Y	306	2017-12-17	2019-04-16	485	1.78	1.98	15.38	3.15	16	NA	NA	0.01965	0.2	Recurrence
L35	L35H6	2019-01-14	Y	Y	393	2017-12-17	2019-04-16	485	1.5	1.83	31.68	5.824	28	NA	NA	0.01963	0.3	Recurrence
L35	L35H7	2019-04-16	Y	Y	485	2017-12-17	2019-04-16	485	2.11	1.89	70.9	9.1	42	NA	NA	0.01612	0.3	Recurrence
L35	L35H8	2019-10-10	Y	Y	662	2017-12-17	2019-04-16	485	2.49	1.8	10.34	NA	7	NA	NA	NA	NA	Recurrence
L36	L36Q	2017-12-20	Y	Y	0	2017-12-20	2020-08-20	974	314.5	112.2	2432	15.3333	48	0	NA	0.00043	0.6	Non_recurrence
L36	L36H1	2018-01-15	Y	Y	26	2017-12-20	2020-08-20	974	6.02	1.11	8.9	1.14353	11	0	NA	0	0.8	Non_recurrence
L38T	L38Q	2017-12-26	Y	Y	0	2017-12-26	2019-01-10	380	126.3	2.56	6490.66	14.8571	36	0.0007	HBV-positive	0.00518	0.6	Recurrence
L38T	L38H1	2018-02-06	Y	Y	42	2017-12-26	2019-01-10	380	32.4	NA	13.04	2.86588	2	0	HBV-negative	0	0	Recurrence
L38T	L38H2	2018-05-29	Y	Y	154	2017-12-26	2019-01-10	380	6.8	NA	51.5	1.305	3	0	HBV-negative	0	0	Recurrence
L38T	L38H3	2018-09-11	Y	Y	259	2017-12-26	2019-01-10	380	3.56	NA	49.5	2.38824	6	0	HBV-negative	0	0	Recurrence
L38T	L38H4	2019-01-10	Y	Y	380	2017-12-26	2019-01-10	380	46.2	NA	28.68	20.44	22	0	HBV-negative	NA	0	Recurrence
L39	L39Q	2017-12-26	Y	Y	0	2017-12-26	2020-08-20	968	985.7	1.37	324.12	1.29882	10	0.00164	NA	0.00828	0.6	Non_recurrence
L39	L39H1	2018-04-08	Y	Y	103	2017-12-26	2020-08-20	968	2.88	1.88	15.92	5.20941	2	0	NA	0	0	Non_recurrence
L39	L39H2	2018-08-02	Y	Y	219	2017-12-26	2020-08-20	968	2.09	1.83	12.28	1.52	2	0.00045	NA	0	0.47	Non_recurrence
L39	L39H3	2018-11-07	Y	Y	316	2017-12-26	2020-08-20	968	1.85	1.11	33.28	3.14667	4	0	NA	0	0.3	Non_recurrence
L39	L39H4	2019-02-28	Y	Y	429	2017-12-26	2020-08-20	968	1.8	1.35	14.3	8.764	1	0.00041	NA	NA	0.47	Non_recurrence
L39	L39H5	2019-07-10	Y	Y	561	2017-12-26	2020-08-20	968	1.62	0.99	13.36	5.68	3	0	NA	NA	0.3	Non_recurrence
L39	L39H6	2019-11-20	Y	Y	694	2017-12-26	2020-08-20	968	1.38	1.12	12.8	NA	0	NA	NA	NA	NA	Non_recurrence
L40	L40Q	2017-12-26	Y	Y	0	2017-12-26	2020-08-20	968	1285	2.35	410.78	0.795	4	0.0011	NA	0.00412	0.6	Non_recurrence
L40	L40H1	2018-04-08	Y	Y	103	2017-12-26	2020-08-20	968	1.53	2	12.62	3.14667	1	0	NA	0	0.2	Non_recurrence
L40	L40H2	2018-10-19	Y	Y	297	2017-12-26	2020-08-20	968	1.61	2.07	14.58	2.28	3	0	NA	0	0.3	Non_recurrence
L41	L41Q	2017-12-26	N	N	0	2017-12-26	NA	NA	2.6	6.76	78.5	NA	23	NA	NA	NA	NA	NA
L43	L43Q	2018-01-02	Y	Y	0	2018-01-02	2020-08-20	961	31.93	NA	13.1	2	12	NA	NA	0.00037	0.5	Non_recurrence
L43	L43H1	2018-03-26	Y	Y	83	2018-01-02	2020-08-20	961	6.06	1.15	11.82	1.83158	1	NA	NA	0	0	Non_recurrence
L43	L43H2	2018-06-19	Y	Y	168	2018-01-02	2020-08-20	961	3.84	1.54	13.22	1.088	2	NA	NA	0	0.3	Non_recurrence
L43	L43H3	2018-09-21	Y	Y	262	2018-01-02	2020-08-20	961	2.61	1.63	12.48	2.6	3	NA	NA	0	0	Non_recurrence
L43	L43H4	2018-12-18	Y	Y	350	2018-01-02	2020-08-20	961	2.13	1.27	19.6	1.05	4	NA	NA	0	0	Non_recurrence
L43	L43H5	2019-03-21	Y	Y	443	2018-01-02	2020-08-20	961	2.57	1.49	14.08	5.572	0	NA	NA	0	0.3	Non_recurrence
L43	L43H6	2019-06-18	Y	Y	532	2018-01-02	2020-08-20	961	2.33	1.7	11.08	6.72933	1.5	NA	NA	NA	0.2	Non_recurrence
L43	L43H7	2019-09-12	Y	Y	618	2018-01-02	2020-08-20	961	2.82	1.35	15.3	7.32	0	NA	NA	0	0	Non_recurrence
L45T	L45Q	2018-01-08	N	N	0	2018-01-08	NA	NA	12.14	9.54	46.3	NA	16	NA	NA	NA	NA	NA
L46	L46Q	2018-01-08	N	N	0	2018-01-08	NA	NA	3.46	4.49	152.7	NA	7	NA	NA	NA	NA	NA
L47	L47Q	2018-01-08	Y	Y	0	2018-01-08	2019-07-15	553	4.2	36.82	26	2.96	22	NA	NA	0.00043	0	Recurrence
L47	L47H1	2018-04-10	Y	Y	92	2018-01-08	2019-07-15	553	3.26	1.53	9.02	0.682353	0	NA	NA	0	0	Recurrence
L47	L47H2	2019-01-07	Y	Y	364	2018-01-08	2019-07-15	553	3.22	2.07	12.32	11.0367	6	NA	NA	0	0.5	Recurrence
L47	L47H3	2019-07-10	Y	Y	548	2018-01-08	2019-07-15	553	3.75	1.36	30.64	9.52	12	NA	NA	0	0	Recurrence
L48	L48Q	2018-01-08	Y	N	0	2018-01-08	2020-08-20	955	134.1	2.89	78.4	15.68	2	0.00061	NA	NA	0.2	Non_recurrence
L49	L49Q	2018-01-14	Y	Y	0	2018-01-14	2018-05-29	135	612.3	5.23	86.3	1.52471	42	0.02372	NA	0.11706	1	Recurrence
L49	L49H1	2018-03-10	Y	Y	55	2018-01-14	2018-05-29	135	7.06	2.25	12.56	1.08	9	0.00757	NA	0.02176	1	Recurrence
L49	L49H2	2018-04-18	Y	Y	94	2018-01-14	2018-05-29	135	14.71	NA	30.18	4.3	13	0.00844	NA	0.03668	1	Recurrence
L49	L49H3	2018-05-29	Y	Y	135	2018-01-14	2018-05-29	135	61.96	5.84	39.26	2.368	23	0.08337	NA	0.26542	1	Recurrence
L50	L50Q	2018-01-14	Y	Y	0	2018-01-14	2020-08-20	949	166.4	2.68	41.6	1.15765	28	NA	NA	0.00119	0	Non_recurrence
L50	L50H1	2018-03-07	Y	Y	52	2018-01-14	2020-08-20	949	2.56	2.18	16.88	2.72	5	NA	NA	0	0	Non_recurrence
L51	L51Q	2018-01-24	N	N	0	2018-01-24	NA	NA	131344	2.61	4826	NA	6	NA	NA	NA	NA	NA
L52	L52Q	2018-01-28	Y	Y	0	2018-01-28	2018-10-24	269	32.93	2.32	53.46	1.49647	29	0.00347	NA	0.00811	0.55	Recurrence
L52	L52H1	2018-04-02	Y	Y	64	2018-01-28	2018-10-24	269	7.92	1.88	47.44	4.83789	20	0	NA	9e-05	0.2	Recurrence
L52	L52H2	2018-10-24	Y	Y	269	2018-01-28	2018-10-24	269	9.7	2.65	27.06	4.81429	17	0	NA	0	0.2	Recurrence
L53	L53Q	2018-01-30	Y	Y	0	2018-01-30	2018-08-15	197	351	0.77	1823.64	1.97053	23	NA	NA	0.0709	0	Recurrence
L53	L53H1	2018-03-19	Y	Y	48	2018-01-30	2018-08-15	197	7.24	0.51	10.22	4.22667	5	NA	NA	0.00013	0.5	Recurrence
L53	L53H2	2018-05-10	Y	Y	100	2018-01-30	2018-08-15	197	29.8	0.93	96.78	2.7	11	NA	NA	0	0	Recurrence
L54	L54Q	2018-01-30	Y	Y	0	2018-01-30	2020-08-20	933	1.67	2.26	629.76	1.24235	8	NA	HBV-negative	0.00024	0	Non_recurrence
L54	L54H1	2018-05-11	Y	Y	101	2018-01-30	2020-08-20	933	1.95	1.88	12.02	3.11467	3	NA	HBV-negative	0	0	Non_recurrence
L55	L55Q	2018-01-30	Y	Y	0	2018-01-30	2018-04-18	78	5.79	2.26	45.54	0.826667	43	0.00072	HBV-positive	0.00054	0.2	Recurrence
L55	L55H1	2018-04-18	Y	Y	78	2018-01-30	2018-04-18	78	4.86	1.63	24.9	1.44	4	0.00104	HBV-negative	0.00028	0.3	Recurrence
L55	L55H2	2019-04-16	Y	Y	441	2018-01-30	2018-04-18	78	4.36	2.46	18.22	11.62	1	0	HBV-negative	0	0.2	Recurrence
L57	L57Q	2018-02-27	N	N	0	2018-02-27	NA	NA	12.63	3.37	34.66	NA	6	NA	NA	NA	NA	NA
L58	L58Q	2018-03-12	Y	Y	0	2018-03-12	2020-08-20	892	12.74	1.9	203.7	6.328	11	NA	NA	NA	0.5	Non_recurrence
L58	L58H1	2018-10-23	Y	Y	225	2018-03-12	2020-08-20	892	6.52	2.38	15.08	8.68	3	NA	NA	NA	0.3	Non_recurrence
L58	L58H2	2019-04-16	Y	Y	400	2018-03-12	2020-08-20	892	10.69	2.17	15.48	6.9125	4	NA	NA	NA	0.2	Non_recurrence
L59	L59Q	2018-03-21	Y	N	0	2018-03-21	2020-08-20	883	9359	1.3	50060.9	29.4444	28	0.03372	NA	NA	1	Non_recurrence
L60T	L60Q	2018-03-28	Y	Y	0	2018-03-28	2018-08-29	154	54000	17.38	345.66	204.308	35	0.03005	NA	0.04662	0.8	Recurrence
L60T	L60H1	2018-05-16	Y	Y	49	2018-03-28	2018-08-29	154	120	0.66	62.3	5.1075	7	NA	NA	NA	0	Recurrence
L60T	L60H2	2018-08-29	Y	Y	154	2018-03-28	2018-08-29	154	349	1.35	30.32	12.375	12	0.0068	NA	0.01159	0.6	Recurrence
L61	L61Q	2018-03-28	Y	Y	0	2018-03-28	2020-08-20	876	5313	2.38	46.5	8.372	5	NA	NA	0	0.3	Non_recurrence
L61	L61H1	2018-11-13	Y	Y	230	2018-03-28	2020-08-20	876	3	2.19	14.9	6.944	8	NA	NA	0	0	Non_recurrence
L61	L61H2	2019-04-10	Y	Y	378	2018-03-28	2020-08-20	876	3.05	2.29	15.28	11.816	3	NA	NA	0	0	Non_recurrence
L62T	L62Q	2018-03-28	Y	N	0	2018-03-28	2019-01-08	286	69.74	1.61	819.74	352.282	43	0.00045	HBV-negative	NA	0.6	Recurrence
L63	L63Q	2018-04-02	Y	Y	0	2018-04-02	2020-08-20	871	14.28	2.74	39.92	1.01538	0	0	NA	0.00113	0.5	Non_recurrence
L63	L63H1	2018-06-29	Y	Y	88	2018-04-02	2020-08-20	871	2.02	5.03	9.84	1.9	5	0	NA	0	0	Non_recurrence
L63	L63H2	2018-10-15	Y	Y	196	2018-04-02	2020-08-20	871	1.64	3.26	7.06	6.72308	12	0	NA	0	0.2	Non_recurrence
L63	L63H3	2019-02-21	Y	Y	325	2018-04-02	2020-08-20	871	1.21	2.26	13.18	4.9	0	0	NA	NA	0.2	Non_recurrence
L63	L63H4	2019-05-28	Y	Y	421	2018-04-02	2020-08-20	871	1.64	3.06	9.22	10.0333	4	0	NA	NA	0	Non_recurrence
L63	L63H5	2019-08-27	Y	Y	512	2018-04-02	2020-08-20	871	1.77	5.89	8.96	3.5	2	0	NA	NA	0	Non_recurrence
L64	L64Q	2018-04-02	Y	Y	0	2018-04-02	2018-06-23	82	29950	0.62	177.5	8.875	33	0.0052	NA	0.00353	1	Recurrence
L64	L64H1	2018-08-21	Y	Y	141	2018-04-02	2018-06-23	82	150103	1.09	110.18	22.4	6	0.025	NA	0.01721	1	Recurrence
L65	L65Q	2018-04-02	N	N	0	2018-04-02	NA	NA	3299	2.69	628.16	NA	14	NA	NA	NA	NA	NA
L67	L67Q	2018-04-04	N	N	0	2018-04-04	NA	NA	730.2	1.97	88.43	NA	3	NA	NA	NA	NA	NA
L69	L69Q	2018-04-10	Y	Y	0	2018-04-10	2018-10-16	189	9.94	2.8	216.46	0.833333	14	0.00204	NA	NA	1	Recurrence
L69	L69H1	2018-10-16	Y	Y	189	2018-04-10	2018-10-16	189	10.82	2.79	45.68	2.37647	35	0.00275	NA	NA	1	Recurrence
L70T	L70Q	2018-04-10	Y	Y	0	2018-04-10	2020-08-20	863	39.12	0.63	17.08	640	71	NA	NA	0.0012	0.3	Non_recurrence
L70T	L70H1	2018-05-23	Y	Y	43	2018-04-10	2020-08-20	863	1.99	0.76	15.08	2.63714	46	NA	NA	0	0.3	Non_recurrence
L70T	L70H2	2018-09-12	Y	Y	155	2018-04-10	2020-08-20	863	2.36	0.88	9.74	8	9	NA	NA	0.00591	0.2	Non_recurrence
L71	L71Q	2018-04-16	N	N	0	2018-04-16	NA	NA	8.22	2.85	6.45	NA	14	NA	NA	NA	NA	NA
L72	L72Q	2018-04-18	Y	Y	0	2018-04-18	2020-08-20	855	126.6	1.73	8.74	4.392	33	0	NA	0.00159	0	Non_recurrence
L72	L72H1	2018-07-18	Y	Y	91	2018-04-18	2020-08-20	855	2.31	1.94	12.52	1.96	1	0	NA	0	0	Non_recurrence
L72	L72H2	2018-09-18	Y	Y	153	2018-04-18	2020-08-20	855	1.98	1.85	14.5	2.26667	1	0	NA	0	0	Non_recurrence
L72	L72H3	2018-11-27	Y	Y	223	2018-04-18	2020-08-20	855	2.21	1.74	15.98	2.72857	2	0	NA	0	0	Non_recurrence
L72	L72H4	2019-10-15	Y	Y	545	2018-04-18	2020-08-20	855	2.24	1.16	13.55	2.66667	1	0	NA	NA	0	Non_recurrence
L73	L73Q	2018-04-22	Y	Y	0	2018-04-22	2020-08-20	851	2054	1.62	351.98	5.53	0	NA	NA	0	0.45	Non_recurrence
L73	L73H1	2018-11-05	Y	Y	197	2018-04-22	2020-08-20	851	2.45	1.82	10.96	7.672	1	NA	NA	0	0	Non_recurrence
L74	L74Q	2018-04-22	Y	Y	0	2018-04-22	2020-08-20	851	4236	0.77	15.18	5.44	0	NA	NA	0.00472	0	Non_recurrence
L74	L74H1	2018-12-18	Y	Y	240	2018-04-22	2020-08-20	851	1.94	0.67	12.5	8.58667	0	NA	NA	0	0	Non_recurrence
L74	L74H2	2019-03-22	Y	Y	334	2018-04-22	2020-08-20	851	2.21	1	12.18	9.14667	0	NA	NA	0	0	Non_recurrence
L75T	L75Q	2018-04-23	Y	N	0	2018-04-23	2020-08-20	850	86.42	6	6.86	134.118	34	NA	NA	NA	0	Non_recurrence
L76	L76Q	2018-05-02	Y	Y	0	2018-05-02	2020-08-20	841	5.07	3.03	176.94	15.04	0	0	NA	0.00054	1	Non_recurrence
L76	L76H1	2018-12-11	Y	Y	223	2018-05-02	2020-08-20	841	3.67	2.47	13.02	15.05	1	0	NA	0	0.47	Non_recurrence
L77	L77Q	2018-05-02	Y	N	0	2018-05-02	2020-08-20	841	6.66	2.46	8.44	3.4	10	NA	NA	NA	0.45	Non_recurrence
L78	L78Q	2018-05-08	Y	Y	0	2018-05-08	2020-08-20	835	4249	2	1485.2	1.52	26	NA	NA	NA	1	Non_recurrence
L78	L78H1	2018-08-07	Y	Y	91	2018-05-08	2020-08-20	835	380.5	5.39	25.4	1.634	7	NA	NA	NA	0.3	Non_recurrence
L78	L78H2	2018-09-11	Y	Y	126	2018-05-08	2020-08-20	835	17.59	2.49	22.96	8.55556	0	NA	NA	NA	0.2	Non_recurrence
L78	L78H3	2019-01-17	Y	Y	254	2018-05-08	2020-08-20	835	2.52	2.35	23.2	13.5333	0	NA	NA	NA	0.3	Non_recurrence
L78	L78H4	2019-04-10	Y	Y	337	2018-05-08	2020-08-20	835	2.36	1.98	21.54	11.984	1	NA	NA	NA	0.2	Non_recurrence
L79	L79Q	2018-05-08	Y	N	0	2018-05-08	2018-06-15	38	81.43	1.25	38.56	2.50467	19	NA	NA	NA	1	Recurrence
L80	L80Q	2018-05-16	N	N	0	2018-05-16	NA	NA	96.44	2.45	72.48	NA	2.5	NA	NA	NA	NA	NA
L81	L81Q	2018-05-21	Y	Y	0	2018-05-21	2019-06-11	386	179.6	3.15	22.36	3.13333	7	NA	NA	0.00135	0.45	Recurrence
L81	L81H1	2018-08-16	Y	Y	87	2018-05-21	2019-06-11	386	6.68	NA	10.64	3.26667	7	NA	NA	0	0	Recurrence
L81	L81H2	2018-11-27	Y	Y	190	2018-05-21	2019-06-11	386	7.9	3.3	27.32	3.08571	0	NA	NA	0	0	Recurrence
L81	L81H3	2019-02-21	Y	Y	276	2018-05-21	2019-06-11	386	7.6	3.2	22.94	5.36667	3	NA	NA	0	0	Recurrence
L81	L81H4	2019-05-28	Y	Y	372	2018-05-21	2019-06-11	386	8.5	2.6	21.88	5.748	22	NA	NA	0	0	Recurrence
L82	L82Q	2018-05-23	Y	Y	0	2018-05-23	2020-08-20	820	98.2	3.54	256.34	9.1	0	NA	NA	0.00067	0.5	Non_recurrence
L82	L82H1	2018-09-04	Y	Y	104	2018-05-23	2020-08-20	820	2.05	2.95	14.62	6.34286	2	NA	NA	0	0.55	Non_recurrence
L83	L83Q	2018-05-28	Y	Y	0	2018-05-28	2020-08-20	815	33.78	4.61	436.76	12.8778	7	0.00021	NA	0.00318	0.8	Non_recurrence
L83	L83H1	2018-09-12	Y	Y	107	2018-05-28	2020-08-20	815	1.07	4.84	12.58	2.30667	4	0	NA	0	0.3	Non_recurrence
L83	L83H2	2018-12-04	Y	Y	190	2018-05-28	2020-08-20	815	1.23	4.36	15.46	2.25333	1	0	NA	0	0.3	Non_recurrence
L83	L83H3	2019-03-29	Y	Y	305	2018-05-28	2020-08-20	815	1.45	4.21	15.1	6.34667	5	0	NA	0	0.3	Non_recurrence
L83	L83H4	2019-07-10	Y	Y	408	2018-05-28	2020-08-20	815	1.39	3.34	13.92	5.44	9	0	NA	0	0.2	Non_recurrence
L83	L83H5	2019-10-17	Y	Y	507	2018-05-28	2020-08-20	815	1.72	3.66	10.7	7.25	4	0	NA	0	0.8	Non_recurrence
L84	L84Q	2018-05-28	Y	Y	0	2018-05-28	2018-09-18	113	721.1	2.52	12571.7	20.1875	23	0.03492	NA	0.04968	0.8	Recurrence
L84	L84H1	2018-09-18	Y	Y	113	2018-05-28	2018-09-18	113	419.5	2.75	36.42	3.57647	46	0	NA	0	0.3	Recurrence
L85	L85Q	2018-05-30	Y	Y	0	2018-05-30	2020-08-20	813	139.4	1.55	302.98	2.1875	19	0.00065	HBV-negative	0.0024	0.2	Non_recurrence
L85	L85H1	2018-09-28	Y	Y	121	2018-05-30	2020-08-20	813	2.39	1.3	9.96	3.68571	2	0	HBV-negative	0	0.3	Non_recurrence
L85	L85H2	2018-12-20	Y	Y	204	2018-05-30	2020-08-20	813	1.78	1.61	16.84	6.41333	0	0.00032	HBV-negative	0	0.2	Non_recurrence
L85	L85H3	2019-05-21	Y	Y	356	2018-05-30	2020-08-20	813	2.09	1.28	16.16	10.08	0	0	HBV-negative	0	0.2	Non_recurrence
L86	L86Q	2018-06-11	Y	Y	0	2018-06-11	2020-08-20	801	55.57	1.85	10.28	1.12857	21	0	HBV-positive	0.00014	0.55	Non_recurrence
L86	L86H1	2018-10-16	Y	Y	127	2018-06-11	2020-08-20	801	8.73	1.4	11.82	3.04286	0	0	HBV-negative	0	0	Non_recurrence
L86	L86H2	2019-01-17	Y	Y	220	2018-06-11	2020-08-20	801	7.53	1.86	14.48	7.14	4	0	HBV-negative	0	0	Non_recurrence
L86	L86H3	2019-04-16	Y	Y	309	2018-06-11	2020-08-20	801	5.35	NA	14.92	6.048	3	0	HBV-negative	0	0	Non_recurrence
L86	L86H4	2019-07-17	Y	Y	401	2018-06-11	2020-08-20	801	4.48	1.65	13.52	2.176	1	0	HBV-negative	0	0.5	Non_recurrence
L86	L86H5	2019-10-15	Y	Y	491	2018-06-11	2020-08-20	801	4.35	2.08	14.24	6.15	0	0	HBV-negative	0	0	Non_recurrence
L86	L86H6	2019-12-19	Y	Y	556	2018-06-11	2020-08-20	801	4.62	2.18	12.6	NA	0	NA	NA	NA	NA	Non_recurrence
L89T	L89Q	2018-06-27	Y	Y	0	2018-06-27	2020-08-20	785	5.46	1.62	33.84	9.83333	20	NA	NA	NA	0	Non_recurrence
L89T	L89H1	2018-08-01	Y	Y	35	2018-06-27	2020-08-20	785	3.36	1.28	31.72	NA	2	NA	NA	NA	NA	Non_recurrence
L90	L90Q	2018-07-02	N	N	0	2018-07-02	NA	NA	5	0.98	18.44	NA	6	NA	NA	NA	NA	NA
L91	L91Q	2018-07-02	N	N	0	2018-07-02	NA	NA	11.09	2.37	56.21	NA	15	NA	NA	NA	NA	NA
L92	L92H1	2018-07-03	Y	Y	0	2018-07-03	2018-11-16	136	21.22	11.27	1286.84	4.82347	43	0.00188	NA	0.00114	1	Recurrence
L93	L93Q	2018-07-04	Y	N	0	2018-07-04	2020-08-20	778	1457	5.29	28.44	16.9371	19	NA	NA	NA	0.6	Non_recurrence
L95	L95Q	2018-07-11	Y	Y	0	2018-07-11	2020-08-20	771	30.75	1.65	4.65	7.936	14	NA	NA	0.00138	0.5	Non_recurrence
L95	L95H1	2018-09-28	Y	Y	79	2018-07-11	2020-08-20	771	6.5	1.87	5.68	16.38	3	NA	NA	0	0	Non_recurrence
L95	L95H2	2018-12-18	Y	Y	160	2018-07-11	2020-08-20	771	6.03	1.7	6.54	15.4	2	NA	NA	0	0	Non_recurrence
L95	L95H3	2019-03-29	Y	Y	261	2018-07-11	2020-08-20	771	5.92	NA	11.9	22.12	1	NA	NA	0	0	Non_recurrence
L95	L95H4	2019-07-04	Y	Y	358	2018-07-11	2020-08-20	771	5.37	1.83	8.62	11.36	1	NA	NA	0	0	Non_recurrence
L95	L95H5	2019-10-10	Y	Y	456	2018-07-11	2020-08-20	771	6.2	2.1	7.66	9.5	1	NA	NA	0	0	Non_recurrence
L96	L96Q	2018-07-16	Y	Y	0	2018-07-16	2020-08-20	766	316.1	1.04	795.12	4.928	4	0.00442	NA	0.00474	0.8	Non_recurrence
L96	L96H1	2018-11-13	Y	Y	120	2018-07-16	2020-08-20	766	1.47	0.7	14.8	14	37	0	NA	0	0.2	Non_recurrence
L96	L96H2	2019-01-17	Y	Y	185	2018-07-16	2020-08-20	766	1.39	0.59	14.4	22.12	24	0	NA	0	0.5	Non_recurrence
L96	L96H3	2019-04-16	Y	Y	274	2018-07-16	2020-08-20	766	1.2	0.74	12.3	14.2333	7	0	NA	0	0.2	Non_recurrence
L96	L96H4	2019-07-04	Y	Y	353	2018-07-16	2020-08-20	766	1.04	0.83	12.64	7.408	2	0.00024	NA	0	0.2	Non_recurrence
L96	L96H5	2019-10-17	Y	Y	458	2018-07-16	2020-08-20	766	1.79	0.63	11.52	8.65	6	0	NA	0	0	Non_recurrence
L97	L97Q	2018-07-18	Y	Y	0	2018-07-18	2019-03-01	226	9.42	3.44	116.78	18.6033	27	NA	HBV-positive	0.03665	0.8	Recurrence
L97	L97H1	2018-08-31	Y	Y	44	2018-07-18	2019-03-01	226	8.5	2.6	11.98	15.1667	7	NA	HBV-negative	0	0	Recurrence
L98	L98Q	2018-07-20	Y	Y	0	2018-07-20	2020-08-20	762	131	1.58	175.88	18.072	8	NA	NA	0.00049	0	Non_recurrence
L98	L98H1	2018-10-20	Y	Y	92	2018-07-20	2020-08-20	762	1.5	3.21	13.24	5.432	1	NA	NA	0.00012	0.45	Non_recurrence
L98	L98H2	2018-12-28	Y	Y	161	2018-07-20	2020-08-20	762	1.55	2.14	14.22	5.796	2	NA	NA	0	0	Non_recurrence
L99	L99Q	2018-07-24	Y	N	0	2018-07-24	2018-12-27	156	584.6	60.38	27.08	12.88	43	0.00058	NA	NA	0.2	Recurrence
L100	L100Q	2018-07-24	Y	N	0	2018-07-24	2018-09-23	61	3902	3.93	1386.28	2.34444	41	0.00429	NA	NA	0.6	Recurrence
L102	L102Q	2018-07-27	Y	N	0	2018-07-27	2018-07-27	0	2.68	1.59	85.2	3.85556	36	0	NA	NA	0	Recurrence
L103T	L103Q	2018-08-03	Y	N	0	2018-08-03	2020-08-20	748	128.6	2.36	16628.3	12	11	0.05113	HBV-positive	NA	1	Non_recurrence
L104	L104Q	2018-08-03	Y	Y	0	2018-08-03	2018-10-06	64	68.54	3.53	222.94	8.33333	51	0.00117	NA	0.00831	0.8	Recurrence
L104	L104H1	2018-10-06	Y	Y	64	2018-08-03	2018-10-06	64	42.4	2.07	40.3	1.24	63	0.00127	NA	0.00716	0.8	Recurrence
L105	L105Q	2018-08-06	Y	N	0	2018-08-06	2020-08-20	745	2009	1.96	376.58	4.17778	25	NA	NA	NA	0.3	Non_recurrence
L106	L106Q	2018-08-22	N	N	0	2018-08-22	NA	NA	2.16	3.81	32.6	NA	2	NA	NA	NA	NA	NA
L107	L107Q	2018-08-25	N	N	0	2018-08-25	NA	NA	24.5	2.33	68.4	NA	12	NA	NA	NA	NA	NA
L108	L108Q	2018-08-27	Y	N	NA	2018-08-27	2018-09-26	30	1518	2.59	111.6	12.4	60	0.00819	NA	NA	1	Recurrence

## Sheet: Table S9
Table S9. Concordance of mutation profiles of CTCs and matched ctDNA detected in UPTS strategy
Patient_ID	Gene_Name	Chromosome	Start_position	End_position	Ref	Alt	Tumor_depth	Tumor_mutant_frequency	ctDNA_mutant_frequency	CTCs_mutant_status
L100	AXIN1	16	396815	396815	C	A	1800	0.144	0.00514	Y
L100	AXIN1	16	396792	396792	G	-	3289	0.135	0.00374	Y
L102	AXIN1	16	396176	396176	T	A	1397	0.679	0	Y
L72	AXIN1	16	396361	396361	C	T	895	0.635	0	Y
L15	CTNNB1	3	41274859	41274859	T	G	3859	0.00310961	0.00109	Y
L1	CTNNB1	3	41266101	41266101	C	G	2425	0.113	no preoperative ctDNA	Y
L23	CTNNB1	3	41266101	41266101	C	T	3434	0.093	0	Y
L27	CTNNB1	3	41266098	41266098	A	G	2577	0.098	0.01385	Y
L29	CTNNB1	3	41266097	41266097	G	C	2178	0.294	0.02126	N
L2	CTNNB1	3	41266098	41266098	A	G	1105	0.094	0	Y
L32	CTNNB1	3	41266098	41266098	A	G	2413	0.298	0.2194	Y
L59	CTNNB1	3	41266136	41266136	T	C	998	0.501	0.03372	Y
L62	CTNNB1	3	41266104	41266104	G	T	2790	0.361	0.00048	Y
L69	CTNNB1	3	41266113	41266113	C	T	2845	0.183	0.00254	Y
L83	CTNNB1	3	41266124	41266124	A	G	1906	0.091	0	Y
L92	CTNNB1	3	41266113	41266113	C	T	1884	0.228	no preoperative ctDNA	Y
L96	CTNNB1	3	41266098	41266098	A	G	819	0.275	0.00142	Y
L103	TERT	5	1295228	1295228	G	A	88	0.125	0.01755	Y
L104	TERT	5	1295228	1295228	G	A	208	0.053	0.0009	Y
L17	TERT	5	1295228	1295228	G	A	94	0.191	0.00076	N
L32	TERT	5	1295228	1295228	G	A	137	0.228	0.11108	Y
L33	TERT	5	1295228	1295228	G	A	284	0.241	0.00051	Y
L34	TERT	5	1295228	1295228	G	A	250	0.412	0.00867	Y
L36	TERT	5	1295228	1295228	G	A	200	0.177	0	Y
L38	TERT	5	1295228	1295228	G	A	247	0.272	0.0007	Y
L39	TERT	5	1295228	1295228	G	A	285	0.11	0.00164	Y
L40	TERT	5	1295228	1295228	G	A	339	0.24	0	N
L49	TERT	5	1295228	1295228	G	A	952	0.449	0.01648	Y
L62	TERT	5	1295228	1295228	G	A	313	0.26	0	Y
L16	TP53	17	7577534	7577534	C	A	1068	0.176	0	Y
L69	TERT	5	1295228	1295228	G	A	400	0.236	0.00372	Y
L7	TERT	5	1295228	1295228	G	A	374	0.407	0	Y
L83	TERT	5	1295228	1295228	G	A	253	0.116	0.00062	Y
L86	TERT	5	1295228	1295228	G	A	277	0.116	0	Y
L92	TERT	5	1295228	1295228	G	A	313	0.497	no preoperative ctDNA	Y
L102	TP53	17	7577548	7577548	C	T	1515	0.424	0	Y
L102	TP53	17	7577547	7577547	C	A	1516	0.412	0	Y
L103	TP53	17	7579592	7579592	T	A	997	0.26	0.05703	Y
L104	TP53	17	7578552	7578552	G	C	1733	0.1	0.00104	Y
L108	TP53	17	7577600	7577611	AGAGCCAACCTA	-	440	0.132	0.00819	N
L12	TP53	17	7577580	7577580	T	C	1150	0.746	0	Y
L15	TP53	17	7577098	7577098	T	A	5206	0.0026892	0.00163	Y
L63	TERT	5	1295228	1295228	G	A	162	0.21	0	Y
L20	TP53	17	7578427	7578427	T	C	802	0.747	0.00649	Y
L22	TP53	17	7577559	7577559	G	A	1346	0.649	0.26376	Y
L22	TP53	17	7577548	7577548	C	A	1355	0.646	0.21934	Y
L23	TP53	17	7579381	7579381	G	-	2656	0.218	0.4958	Y
L24	TP53	17	7578542	7578543	GG	-	5032	0.132	0.00609	Y
L25	TP53	17	7578523	7578523	T	G	1047	0.25	0.00162	Y
L26	TP53	17	7572986	7572986	G	A	1498	0.377	0.01245	N
L27	TP53	17	7579358	7579358	C	A	1268	0.227	0.01043	Y
L29	TP53	17	7577579	7577579	G	T	1267	0.37	0	N
L2	TP53	17	7578268	7578268	A	C	468	0.131	0	Y
L30	TP53	17	7578524	7578524	G	C	1722	0.157	0	Y
L31	TP53	17	7578457	7578457	C	A	2484	0.126	0.05105	Y
L33	TP53	17	7578211	7578211	C	G	1634	0.362	0	Y
L34	TP53	17	7577536	7577536	T	A	1343	0.701	0.02449	Y
L34	TP53	17	7578527	7578527	A	G	2116	0.01	0.08585	Y
L40	TP53	17	7579400	7579400	G	-	3857	0.364	0.00174	N
L48	TP53	17	7578395	7578395	G	T	100	0.3	0.00061	Y
L49	TP53	17	7579592	7579592	T	A	2475	0.568	0.03191	Y
L52	TP53	17	7578475	7578475	G	A	1828	0.137	0.00347	Y
L55	TP53	17	7577094	7577094	G	A	1348	0.456	0.00072	Y
L55	TP53	17	7577121	7577121	G	A	1887	0.07	0	Y
L60	TP53	17	7578188	7578188	C	A	1982	0.503	0.03005	Y
L63	TP53	17	7578206	7578206	T	C	932	0.242	0	Y
L64	TP53	17	7579432	7579432	A	-	1010	0.025	0.0052	Y
L69	TP53	17	7578263	7578263	G	C	2411	0.22	0.00049	Y
L72	TP53	17	7577534	7577534	C	A	837	0.278	0	N
L76	TP53	17	7578550	7578550	G	C	753	0.143	0	Y
L76	TP53	17	7577610	7577610	T	A	787	0.121	0	Y
L7	TP53	17	7576927	7576927	C	T	1285	0.639	0	Y
L84	TP53	17	7578188	7578188	C	A	902	0.215	0.0349192	Y
L85	TP53	17	7577082	7577082	C	T	2442	0.209	0.00066	Y
L92	TP53	17	7576870	7576870	C	A	832	0.587	no preoperative ctDNA	Y
L96	TP53	17	7578406	7578406	C	T	715	0.523	0.00546	Y
L99	TP53	17	7578469	7578469	C	T	522	0.264	0.00057	Y
L99	TP53	17	7578444	7578467	GATGGCCATGGCGCGGACGCGGGT	-	1067	0.191	0.00083	Y
